# Supplementary material for: Abiotic formation of alkylsulfonic acids in interstellar analog ices and implications for their detection on Ryugu
Source: Nat Commun. 2024 May 23;15:4409. doi: 10.1038/s41467-024-48684-5 (PMC11526038; doi:10.1038/s41467-024-48684-5)
Supplement: Supplementary file 3 — Source Data [file 41467_2024_48684_MOESM3_ESM.xlsx]

## Sheet: Sheet1
Source Data
	Figure 2a
	Before Irradiation Plot
	Wavenumber	BASELINE.SPC	Peak Fitting	Peak1	Peak2	Peak3	Peak4	Peak5	Peak6	Peak7	Peak8	Peak9	Peak10	Peak11	Peak12	Peak13	Peak14	Peak15	Peak16	Peak17	Peak18	Peak19	Peak20	Peak21	Peak22	Peak23	Peak24	Peak25	Peak26	Peak27	Peak28	Peak 29	Baseline
	cm\+(-1)
	5999.56	0	3.11e-125	0	0	0	0	0	0	0	0	0	0	0	0	0	0	0	0	0	0	0	0	0	0	0	0	0	0	0	0	0	0
	5997.63	-3.07965e-05	4.75e-125	0	0	0	0	0	0	0	0	0	0	0	0	0	0	0	0	0	0	0	0	0	0	0	0	0	0	0	0	0	0
	5995.7	-0.00145	7.25e-125	0	0	0	0	0	0	0	0	0	0	0	0	0	0	0	0	0	0	0	0	0	0	0	0	0	0	0	0	0	0
	5993.77	-0.00268	1.1e-124	0	0	0	0	0	0	0	0	0	0	0	0	0	0	0	0	0	0	0	0	0	0	0	0	0	0	0	0	0	0
	5991.84	-0.00175	1.68e-124	0	0	0	0	0	0	0	0	0	0	0	0	0	0	0	0	0	0	0	0	0	0	0	0	0	0	0	0	0	0
	5989.91	-0.000630566	2.57e-124	0	0	0	0	0	0	0	0	0	0	0	0	0	0	0	0	0	0	0	0	0	0	0	0	0	0	0	0	0	0
	5987.98	-0.000293662	3.91e-124	0	0	0	0	0	0	0	0	0	0	0	0	0	0	0	0	0	0	0	0	0	0	0	0	0	0	0	0	0	0
	5986.06	-0.000473976	5.96e-124	0	0	0	0	0	0	0	0	0	0	0	0	0	0	0	0	0	0	0	0	0	0	0	0	0	0	0	0	0	0
	5984.13	-0.00105	9.07e-124	0	0	0	0	0	0	0	0	0	0	0	0	0	0	0	0	0	0	0	0	0	0	0	0	0	0	0	0	0	0
	5982.2	-0.00104	1.38e-123	0	0	0	0	0	0	0	0	0	0	0	0	0	0	0	0	0	0	0	0	0	0	0	0	0	0	0	0	0	0
	5980.27	-0.00212	2.1e-123	0	0	0	0	0	0	0	0	0	0	0	0	0	0	0	0	0	0	0	0	0	0	0	0	0	0	0	0	0	0
	5978.34	-0.00283	3.19e-123	0	0	0	0	0	0	0	0	0	0	0	0	0	0	0	0	0	0	0	0	0	0	0	0	0	0	0	0	0	0
	5976.41	-0.002	4.86e-123	0	0	0	0	0	0	0	0	0	0	0	0	0	0	0	0	0	0	0	0	0	0	0	0	0	0	0	0	0	0
	5974.48	-0.00108	7.38e-123	0	0	0	0	0	0	0	0	0	0	0	0	0	0	0	0	0	0	0	0	0	0	0	0	0	0	0	0	0	0
	5972.56	-0.00114	1.12e-122	0	0	0	0	0	0	0	0	0	0	0	0	0	0	0	0	0	0	0	0	0	0	0	0	0	0	0	0	0	0
	5970.63	-0.00179	1.7e-122	0	0	0	0	0	0	0	0	0	0	0	0	0	0	0	0	0	0	0	0	0	0	0	0	0	0	0	0	0	0
	5968.7	-0.00235	2.58e-122	0	0	0	0	0	0	0	0	0	0	0	0	0	0	0	0	0	0	0	0	0	0	0	0	0	0	0	0	0	0
	5966.77	-0.00227	3.93e-122	0	0	0	0	0	0	0	0	0	0	0	0	0	0	0	0	0	0	0	0	0	0	0	0	0	0	0	0	0	0
	5964.84	-0.00171	5.96e-122	0	0	0	0	0	0	0	0	0	0	0	0	0	0	0	0	0	0	0	0	0	0	0	0	0	0	0	0	0	0
	5962.91	-0.00171	9.05e-122	0	0	0	0	0	0	0	0	0	0	0	0	0	0	0	0	0	0	0	0	0	0	0	0	0	0	0	0	0	0
	5960.98	-0.00173	1.37e-121	0	0	0	0	0	0	0	0	0	0	0	0	0	0	0	0	0	0	0	0	0	0	0	0	0	0	0	0	0	0
	5959.06	-0.00149	2.08e-121	0	0	0	0	0	0	0	0	0	0	0	0	0	0	0	0	0	0	0	0	0	0	0	0	0	0	0	0	0	0
	5957.13	-0.00138	3.15e-121	0	0	0	0	0	0	0	0	0	0	0	0	0	0	0	0	0	0	0	0	0	0	0	0	0	0	0	0	0	0
	5955.2	-0.0012	4.77e-121	0	0	0	0	0	0	0	0	0	0	0	0	0	0	0	0	0	0	0	0	0	0	0	0	0	0	0	0	0	0
	5953.27	-0.00090136	7.23e-121	0	0	0	0	0	0	0	0	0	0	0	0	0	0	0	0	0	0	0	0	0	0	0	0	0	0	0	0	0	0
	5951.34	-0.00215	1.09e-120	0	0	0	0	0	0	0	0	0	0	0	0	0	0	0	0	0	0	0	0	0	0	0	0	0	0	0	0	0	0
	5949.41	-0.00271	1.65e-120	0	0	0	0	0	0	0	0	0	0	0	0	0	0	0	0	0	0	0	0	0	0	0	0	0	0	0	0	0	0
	5947.48	-0.00202	2.51e-120	0	0	0	0	0	0	0	0	0	0	0	0	0	0	0	0	0	0	0	0	0	0	0	0	0	0	0	0	0	0
	5945.56	-0.0015	3.79e-120	0	0	0	0	0	0	0	0	0	0	0	0	0	0	0	0	0	0	0	0	0	0	0	0	0	0	0	0	0	0
	5943.63	-0.00153	5.74e-120	0	0	0	0	0	0	0	0	0	0	0	0	0	0	0	0	0	0	0	0	0	0	0	0	0	0	0	0	0	0
	5941.7	-0.0013	8.68e-120	0	0	0	0	0	0	0	0	0	0	0	0	0	0	0	0	0	0	0	0	0	0	0	0	0	0	0	0	0	0
	5939.77	-0.00191	1.31e-119	0	0	0	0	0	0	0	0	0	0	0	0	0	0	0	0	0	0	0	0	0	0	0	0	0	0	0	0	0	0
	5937.84	-0.00208	1.98e-119	0	0	0	0	0	0	0	0	0	0	0	0	0	0	0	0	0	0	0	0	0	0	0	0	0	0	0	0	0	0
	5935.91	-0.00108	2.99e-119	0	0	0	0	0	0	0	0	0	0	0	0	0	0	0	0	0	0	0	0	0	0	0	0	0	0	0	0	0	0
	5933.99	-0.00164	4.52e-119	0	0	0	0	0	0	0	0	0	0	0	0	0	0	0	0	0	0	0	0	0	0	0	0	0	0	0	0	0	0
	5932.06	-0.00164	6.82e-119	0	0	0	0	0	0	0	0	0	0	0	0	0	0	0	0	0	0	0	0	0	0	0	0	0	0	0	0	0	0
	5930.13	-0.00232	1.03e-118	0	0	0	0	0	0	0	0	0	0	0	0	0	0	0	0	0	0	0	0	0	0	0	0	0	0	0	0	0	0
	5928.2	-0.00323	1.55e-118	0	0	0	0	0	0	0	0	0	0	0	0	0	0	0	0	0	0	0	0	0	0	0	0	0	0	0	0	0	0
	5926.27	-0.00263	2.34e-118	0	0	0	0	0	0	0	0	0	0	0	0	0	0	0	0	0	0	0	0	0	0	0	0	0	0	0	0	0	0
	5924.34	-0.00179	3.53e-118	0	0	0	0	0	0	0	0	0	0	0	0	0	0	0	0	0	0	0	0	0	0	0	0	0	0	0	0	0	0
	5922.41	-0.00149	5.32e-118	0	0	0	0	0	0	0	0	0	0	0	0	0	0	0	0	0	0	0	0	0	0	0	0	0	0	0	0	0	0
	5920.49	-0.00236	8.02e-118	0	0	0	0	0	0	0	0	0	0	0	0	0	0	0	0	0	0	0	0	0	0	0	0	0	0	0	0	0	0
	5918.56	-0.00185	1.2e-117	0	0	0	0	0	0	0	0	0	0	0	0	0	0	0	0	0	0	0	0	0	0	0	0	0	0	0	0	0	0
	5916.63	-0.0011	1.81e-117	0	0	0	0	0	0	0	0	0	0	0	0	0	0	0	0	0	0	0	0	0	0	0	0	0	0	0	0	0	0
	5914.7	-0.00153	2.73e-117	0	0	0	0	0	0	0	0	0	0	0	0	0	0	0	0	0	0	0	0	0	0	0	0	0	0	0	0	0	0
	5912.77	-0.000914952	4.11e-117	0	0	0	0	0	0	0	0	0	0	0	0	0	0	0	0	0	0	0	0	0	0	0	0	0	0	0	0	0	0
	5910.84	-0.00112	6.19e-117	0	0	0	0	0	0	0	0	0	0	0	0	0	0	0	0	0	0	0	0	0	0	0	0	0	0	0	0	0	0
	5908.91	-0.00181	9.31e-117	0	0	0	0	0	0	0	0	0	0	0	0	0	0	0	0	0	0	0	0	0	0	0	0	0	0	0	0	0	0
	5906.99	-0.0024	1.4e-116	0	0	0	0	0	0	0	0	0	0	0	0	0	0	0	0	0	0	0	0	0	0	0	0	0	0	0	0	0	0
	5905.06	-0.00191	2.1e-116	0	0	0	0	0	0	0	0	0	0	0	0	0	0	0	0	0	0	0	0	0	0	0	0	0	0	0	0	0	0
	5903.13	-0.0012	3.16e-116	0	0	0	0	0	0	0	0	0	0	0	0	0	0	0	0	0	0	0	0	0	0	0	0	0	0	0	0	0	0
	5901.2	-0.00131	4.74e-116	0	0	0	0	0	0	0	0	0	0	0	0	0	0	0	0	0	0	0	0	0	0	0	0	0	0	0	0	0	0
	5899.27	-0.00177	7.13e-116	0	0	0	0	0	0	0	0	0	0	0	0	0	0	0	0	0	0	0	0	0	0	0	0	0	0	0	0	0	0
	5897.34	-0.00166	1.07e-115	0	0	0	0	0	0	0	0	0	0	0	0	0	0	0	0	0	0	0	0	0	0	0	0	0	0	0	0	0	0
	5895.42	-0.00159	1.6e-115	0	0	0	0	0	0	0	0	0	0	0	0	0	0	0	0	0	0	0	0	0	0	0	0	0	0	0	0	0	0
	5893.49	-0.00173	2.4e-115	0	0	0	0	0	0	0	0	0	0	0	0	0	0	0	0	0	0	0	0	0	0	0	0	0	0	0	0	0	0
	5891.56	-0.00198	3.61e-115	0	0	0	0	0	0	0	0	0	0	0	0	0	0	0	0	0	0	0	0	0	0	0	0	0	0	0	0	0	0
	5889.63	-0.00132	5.41e-115	0	0	0	0	0	0	0	0	0	0	0	0	0	0	0	0	0	0	0	0	0	0	0	0	0	0	0	0	0	0
	5887.7	-0.000822152	8.11e-115	0	0	0	0	0	0	0	0	0	0	0	0	0	0	0	0	0	0	0	0	0	0	0	0	0	0	0	0	0	0
	5885.77	-0.00189	1.21e-114	0	0	0	0	0	0	0	0	0	0	0	0	0	0	0	0	0	0	0	0	0	0	0	0	0	0	0	0	0	0
	5883.85	-0.00217	1.82e-114	0	0	0	0	0	0	0	0	0	0	0	0	0	0	0	0	0	0	0	0	0	0	0	0	0	0	0	0	0	0
	5881.92	-0.00147	2.72e-114	0	0	0	0	0	0	0	0	0	0	0	0	0	0	0	0	0	0	0	0	0	0	0	0	0	0	0	0	0	0
	5879.99	-0.00081692	4.07e-114	0	0	0	0	0	0	0	0	0	0	0	0	0	0	0	0	0	0	0	0	0	0	0	0	0	0	0	0	0	0
	5878.06	-0.000983854	6.1e-114	0	0	0	0	0	0	0	0	0	0	0	0	0	0	0	0	0	0	0	0	0	0	0	0	0	0	0	0	0	0
	5876.13	-0.00118	9.12e-114	0	0	0	0	0	0	0	0	0	0	0	0	0	0	0	0	0	0	0	0	0	0	0	0	0	0	0	0	0	0
	5874.2	-0.00164	1.36e-113	0	0	0	0	0	0	0	0	0	0	0	0	0	0	0	0	0	0	0	0	0	0	0	0	0	0	0	0	0	0
	5872.27	-0.00166	2.03e-113	0	0	0	0	0	0	0	0	0	0	0	0	0	0	0	0	0	0	0	0	0	0	0	0	0	0	0	0	0	0
	5870.35	-0.00135	3.04e-113	0	0	0	0	0	0	0	0	0	0	0	0	0	0	0	0	0	0	0	0	0	0	0	0	0	0	0	0	0	0
	5868.42	-0.00115	4.55e-113	0	0	0	0	0	0	0	0	0	0	0	0	0	0	0	0	0	0	0	0	0	0	0	0	0	0	0	0	0	0
	5866.49	-0.00135	6.79e-113	0	0	0	0	0	0	0	0	0	0	0	0	0	0	0	0	0	0	0	0	0	0	0	0	0	0	0	0	0	0
	5864.56	-0.00148	1.01e-112	0	0	0	0	0	0	0	0	0	0	0	0	0	0	0	0	0	0	0	0	0	0	0	0	0	0	0	0	0	0
	5862.63	-0.00036426	1.51e-112	0	0	0	0	0	0	0	0	0	0	0	0	0	0	0	0	0	0	0	0	0	0	0	0	0	0	0	0	0	0
	5860.7	-0.000443127	2.25e-112	0	0	0	0	0	0	0	0	0	0	0	0	0	0	0	0	0	0	0	0	0	0	0	0	0	0	0	0	0	0
	5858.77	-0.000822507	3.37e-112	0	0	0	0	0	0	0	0	0	0	0	0	0	0	0	0	0	0	0	0	0	0	0	0	0	0	0	0	0	0
	5856.85	-0.00118	5.02e-112	0	0	0	0	0	0	0	0	0	0	0	0	0	0	0	0	0	0	0	0	0	0	0	0	0	0	0	0	0	0
	5854.92	-0.00124	7.48e-112	0	0	0	0	0	0	0	0	0	0	0	0	0	0	0	0	0	0	0	0	0	0	0	0	0	0	0	0	0	0
	5852.99	-0.00203	1.11e-111	0	0	0	0	0	0	0	0	0	0	0	0	0	0	0	0	0	0	0	0	0	0	0	0	0	0	0	0	0	0
	5851.06	-0.00269	1.66e-111	0	0	0	0	0	0	0	0	0	0	0	0	0	0	0	0	0	0	0	0	0	0	0	0	0	0	0	0	0	0
	5849.13	-0.00213	2.47e-111	0	0	0	0	0	0	0	0	0	0	0	0	0	0	0	0	0	0	0	0	0	0	0	0	0	0	0	0	0	0
	5847.2	-0.000584123	3.68e-111	0	0	0	0	0	0	0	0	0	0	0	0	0	0	0	0	0	0	0	0	0	0	0	0	0	0	0	0	0	0
	5845.27	-0.000785686	5.48e-111	0	0	0	0	0	0	0	0	0	0	0	0	0	0	0	0	0	0	0	0	0	0	0	0	0	0	0	0	0	0
	5843.35	-0.00135	8.15e-111	0	0	0	0	0	0	0	0	0	0	0	0	0	0	0	0	0	0	0	0	0	0	0	0	0	0	0	0	0	0
	5841.42	-0.000830501	1.21e-110	0	0	0	0	0	0	0	0	0	0	0	0	0	0	0	0	0	0	0	0	0	0	0	0	0	0	0	0	0	0
	5839.49	-0.00020207	1.8e-110	0	0	0	0	0	0	0	0	0	0	0	0	0	0	0	0	0	0	0	0	0	0	0	0	0	0	0	0	0	0
	5837.56	-0.000814772	2.68e-110	0	0	0	0	0	0	0	0	0	0	0	0	0	0	0	0	0	0	0	0	0	0	0	0	0	0	0	0	0	0
	5835.63	-0.00186	3.98e-110	0	0	0	0	0	0	0	0	0	0	0	0	0	0	0	0	0	0	0	0	0	0	0	0	0	0	0	0	0	0
	5833.7	-0.00173	5.91e-110	0	0	0	0	0	0	0	0	0	0	0	0	0	0	0	0	0	0	0	0	0	0	0	0	0	0	0	0	0	0
	5831.77	-0.00127	8.78e-110	0	0	0	0	0	0	0	0	0	0	0	0	0	0	0	0	0	0	0	0	0	0	0	0	0	0	0	0	0	0
	5829.85	-0.00064594	1.3e-109	0	0	0	0	0	0	0	0	0	0	0	0	0	0	0	0	0	0	0	0	0	0	0	0	0	0	0	0	0	0
	5827.92	-0.000717908	1.93e-109	0	0	0	0	0	0	0	0	0	0	0	0	0	0	0	0	0	0	0	0	0	0	0	0	0	0	0	0	0	0
	5825.99	-0.000675898	2.87e-109	0	0	0	0	0	0	0	0	0	0	0	0	0	0	0	0	0	0	0	0	0	0	0	0	0	0	0	0	0	0
	5824.06	-0.000245011	4.25e-109	0	0	0	0	0	0	0	0	0	0	0	0	0	0	0	0	0	0	0	0	0	0	0	0	0	0	0	0	0	0
	5822.13	-0.000919583	6.31e-109	0	0	0	0	0	0	0	0	0	0	0	0	0	0	0	0	0	0	0	0	0	0	0	0	0	0	0	0	0	0
	5820.2	-0.00152	9.35e-109	0	0	0	0	0	0	0	0	0	0	0	0	0	0	0	0	0	0	0	0	0	0	0	0	0	0	0	0	0	0
	5818.28	-0.000520521	1.38e-108	0	0	0	0	0	0	0	0	0	0	0	0	0	0	0	0	0	0	0	0	0	0	0	0	0	0	0	0	0	0
	5816.35	0.00018319	2.05e-108	0	0	0	0	0	0	0	0	0	0	0	0	0	0	0	0	0	0	0	0	0	0	0	0	0	0	0	0	0	0
	5814.42	-0.00102	3.03e-108	0	0	0	0	0	0	0	0	0	0	0	0	0	0	0	0	0	0	0	0	0	0	0	0	0	0	0	0	0	0
	5812.49	-0.00121	4.49e-108	0	0	0	0	0	0	0	0	0	0	0	0	0	0	0	0	0	0	0	0	0	0	0	0	0	0	0	0	0	0
	5810.56	-0.000988788	6.65e-108	0	0	0	0	0	0	0	0	0	0	0	0	0	0	0	0	0	0	0	0	0	0	0	0	0	0	0	0	0	0
	5808.63	-0.00086661	9.84e-108	0	0	0	0	0	0	0	0	0	0	0	0	0	0	0	0	0	0	0	0	0	0	0	0	0	0	0	0	0	0
	5806.7	-0.000702037	1.45e-107	0	0	0	0	0	0	0	0	0	0	0	0	0	0	0	0	0	0	0	0	0	0	0	0	0	0	0	0	0	0
	5804.78	-0.000909651	2.15e-107	0	0	0	0	0	0	0	0	0	0	0	0	0	0	0	0	0	0	0	0	0	0	0	0	0	0	0	0	0	0
	5802.85	-0.0018	3.18e-107	0	0	0	0	0	0	0	0	0	0	0	0	0	0	0	0	0	0	0	0	0	0	0	0	0	0	0	0	0	0
	5800.92	-0.0017	4.69e-107	0	0	0	0	0	0	0	0	0	0	0	0	0	0	0	0	0	0	0	0	0	0	0	0	0	0	0	0	0	0
	5798.99	-0.00128	6.93e-107	0	0	0	0	0	0	0	0	0	0	0	0	0	0	0	0	0	0	0	0	0	0	0	0	0	0	0	0	0	0
	5797.06	-0.000791483	1.02e-106	0	0	0	0	0	0	0	0	0	0	0	0	0	0	0	0	0	0	0	0	0	0	0	0	0	0	0	0	0	0
	5795.13	-0.000249821	1.51e-106	0	0	0	0	0	0	0	0	0	0	0	0	0	0	0	0	0	0	0	0	0	0	0	0	0	0	0	0	0	0
	5793.2	-0.00165	2.23e-106	0	0	0	0	0	0	0	0	0	0	0	0	0	0	0	0	0	0	0	0	0	0	0	0	0	0	0	0	0	0
	5791.28	-0.0023	3.29e-106	0	0	0	0	0	0	0	0	0	0	0	0	0	0	0	0	0	0	0	0	0	0	0	0	0	0	0	0	0	0
	5789.35	-0.00116	4.85e-106	0	0	0	0	0	0	0	0	0	0	0	0	0	0	0	0	0	0	0	0	0	0	0	0	0	0	0	0	0	0
	5787.42	-0.00134	7.15e-106	0	0	0	0	0	0	0	0	0	0	0	0	0	0	0	0	0	0	0	0	0	0	0	0	0	0	0	0	0	0
	5785.49	-0.0014	1.05e-105	0	0	0	0	0	0	0	0	0	0	0	0	0	0	0	0	0	0	0	0	0	0	0	0	0	0	0	0	0	0
	5783.56	-0.000753918	1.55e-105	0	0	0	0	0	0	0	0	0	0	0	0	0	0	0	0	0	0	0	0	0	0	0	0	0	0	0	0	0	0
	5781.64	0.000171613	2.28e-105	0	0	0	0	0	0	0	0	0	0	0	0	0	0	0	0	0	0	0	0	0	0	0	0	0	0	0	0	0	0
	5779.71	0.000200167	3.36e-105	0	0	0	0	0	0	0	0	0	0	0	0	0	0	0	0	0	0	0	0	0	0	0	0	0	0	0	0	0	0
	5777.78	-0.00118	4.95e-105	0	0	0	0	0	0	0	0	0	0	0	0	0	0	0	0	0	0	0	0	0	0	0	0	0	0	0	0	0	0
	5775.85	-0.00165	7.29e-105	0	0	0	0	0	0	0	0	0	0	0	0	0	0	0	0	0	0	0	0	0	0	0	0	0	0	0	0	0	0
	5773.92	-0.000886606	1.07e-104	0	0	0	0	0	0	0	0	0	0	0	0	0	0	0	0	0	0	0	0	0	0	0	0	0	0	0	0	0	0
	5771.99	-0.00105	1.57e-104	0	0	0	0	0	0	0	0	0	0	0	0	0	0	0	0	0	0	0	0	0	0	0	0	0	0	0	0	0	0
	5770.06	-0.000992351	2.31e-104	0	0	0	0	0	0	0	0	0	0	0	0	0	0	0	0	0	0	0	0	0	0	0	0	0	0	0	0	0	0
	5768.14	-0.000826691	3.4e-104	0	0	0	0	0	0	0	0	0	0	0	0	0	0	0	0	0	0	0	0	0	0	0	0	0	0	0	0	0	0
	5766.21	-0.00133	5e-104	0	0	0	0	0	0	0	0	0	0	0	0	0	0	0	0	0	0	0	0	0	0	0	0	0	0	0	0	0	0
	5764.28	-0.00173	7.34e-104	0	0	0	0	0	0	0	0	0	0	0	0	0	0	0	0	0	0	0	0	0	0	0	0	0	0	0	0	0	0
	5762.35	-0.00175	1.07e-103	0	0	0	0	0	0	0	0	0	0	0	0	0	0	0	0	0	0	0	0	0	0	0	0	0	0	0	0	0	0
	5760.42	-0.00111	1.58e-103	0	0	0	0	0	0	0	0	0	0	0	0	0	0	0	0	0	0	0	0	0	0	0	0	0	0	0	0	0	0
	5758.49	-0.00020483	2.32e-103	0	0	0	0	0	0	0	0	0	0	0	0	0	0	0	0	0	0	0	0	0	0	0	0	0	0	0	0	0	0
	5756.56	-0.000374729	3.4e-103	0	0	0	0	0	0	0	0	0	0	0	0	0	0	0	0	0	0	0	0	0	0	0	0	0	0	0	0	0	0
	5754.64	-0.00119	4.99e-103	0	0	0	0	0	0	0	0	0	0	0	0	0	0	0	0	0	0	0	0	0	0	0	0	0	0	0	0	0	0
	5752.71	-0.00117	7.31e-103	0	0	0	0	0	0	0	0	0	0	0	0	0	0	0	0	0	0	0	0	0	0	0	0	0	0	0	0	0	0
	5750.78	-0.000652831	1.07e-102	0	0	0	0	0	0	0	0	0	0	0	0	0	0	0	0	0	0	0	0	0	0	0	0	0	0	0	0	0	0
	5748.85	-0.000666104	1.57e-102	0	0	0	0	0	0	0	0	0	0	0	0	0	0	0	0	0	0	0	0	0	0	0	0	0	0	0	0	0	0
	5746.92	-0.000744584	2.3e-102	0	0	0	0	0	0	0	0	0	0	0	0	0	0	0	0	0	0	0	0	0	0	0	0	0	0	0	0	0	0
	5744.99	-0.000997602	3.36e-102	0	0	0	0	0	0	0	0	0	0	0	0	0	0	0	0	0	0	0	0	0	0	0	0	0	0	0	0	0	0
	5743.06	-0.00116	4.92e-102	0	0	0	0	0	0	0	0	0	0	0	0	0	0	0	0	0	0	0	0	0	0	0	0	0	0	0	0	0	0
	5741.14	-0.000635987	7.2e-102	0	0	0	0	0	0	0	0	0	0	0	0	0	0	0	0	0	0	0	0	0	0	0	0	0	0	0	0	0	0
	5739.21	-0.000956402	1.05e-101	0	0	0	0	0	0	0	0	0	0	0	0	0	0	0	0	0	0	0	0	0	0	0	0	0	0	0	0	0	0
	5737.28	-0.00183	1.54e-101	0	0	0	0	0	0	0	0	0	0	0	0	0	0	0	0	0	0	0	0	0	0	0	0	0	0	0	0	0	0
	5735.35	-0.00152	2.25e-101	0	0	0	0	0	0	0	0	0	0	0	0	0	0	0	0	0	0	0	0	0	0	0	0	0	0	0	0	0	0
	5733.42	0.000112157	3.29e-101	0	0	0	0	0	0	0	0	0	0	0	0	0	0	0	0	0	0	0	0	0	0	0	0	0	0	0	0	0	0
	5731.49	0.000642494	4.8e-101	0	0	0	0	0	0	0	0	0	0	0	0	0	0	0	0	0	0	0	0	0	0	0	0	0	0	0	0	0	0
	5729.56	-1.71019e-05	7.02e-101	0	0	0	0	0	0	0	0	0	0	0	0	0	0	0	0	0	0	0	0	0	0	0	0	0	0	0	0	0	0
	5727.64	-0.000734261	1.02E-:0	0	0	0	0	0	0	0	0	0	0	0	0	0	0	0	0	0	0	0	0	0	0	0	0	0	0	0	0	0	0
	5725.71	-0.00144	1.49E-:0	0	0	0	0	0	0	0	0	0	0	0	0	0	0	0	0	0	0	0	0	0	0	0	0	0	0	0	0	0	0
	5723.78	-0.00209	2.18E-:0	0	0	0	0	0	0	0	0	0	0	0	0	0	0	0	0	0	0	0	0	0	0	0	0	0	0	0	0	0	0
	5721.85	-0.00197	3.18E-:0	0	0	0	0	0	0	0	0	0	0	0	0	0	0	0	0	0	0	0	0	0	0	0	0	0	0	0	0	0	0
	5719.92	-0.00125	4.63E-:0	0	0	0	0	0	0	0	0	0	0	0	0	0	0	0	0	0	0	0	0	0	0	0	0	0	0	0	0	0	0
	5717.99	0.000142216	6.76E-:0	0	0	0	0	0	0	0	0	0	0	0	0	0	0	0	0	0	0	0	0	0	0	0	0	0	0	0	0	0	0
	5716.07	0.000463192	9.84E-:0	0	0	0	0	0	0	0	0	0	0	0	0	0	0	0	0	0	0	0	0	0	0	0	0	0	0	0	0	0	0
	5714.14	-0.000672853	1.43e-99	0	0	0	0	0	0	0	0	0	0	0	0	0	0	0	0	0	0	0	0	0	0	0	0	0	0	0	0	0	0
	5712.21	-0.00147	2.08e-99	0	0	0	0	0	0	0	0	0	0	0	0	0	0	0	0	0	0	0	0	0	0	0	0	0	0	0	0	0	0
	5710.28	-0.0016	3.04e-99	0	0	0	0	0	0	0	0	0	0	0	0	0	0	0	0	0	0	0	0	0	0	0	0	0	0	0	0	0	0
	5708.35	-0.00123	4.42e-99	0	0	0	0	0	0	0	0	0	0	0	0	0	0	0	0	0	0	0	0	0	0	0	0	0	0	0	0	0	0
	5706.42	-0.00117	6.43e-99	0	0	0	0	0	0	0	0	0	0	0	0	0	0	0	0	0	0	0	0	0	0	0	0	0	0	0	0	0	0
	5704.49	-0.00125	9.35e-99	0	0	0	0	0	0	0	0	0	0	0	0	0	0	0	0	0	0	0	0	0	0	0	0	0	0	0	0	0	0
	5702.57	-0.00195	1.36e-98	0	0	0	0	0	1.36e-98	0	0	0	0	0	0	0	0	0	0	0	0	0	0	0	0	0	0	0	0	0	0	0	0
	5700.64	-0.00182	1.97e-98	0	0	0	0	0	1.97e-98	0	0	0	0	0	0	0	0	0	0	0	0	0	0	0	0	0	0	0	0	0	0	0	0
	5698.71	-0.0011	2.87e-98	0	0	0	0	0	2.87e-98	0	0	0	0	0	0	0	0	0	0	0	0	0	0	0	0	0	0	0	0	0	0	0	0
	5696.78	-0.0011	4.17e-98	0	0	0	0	0	4.17e-98	0	0	0	0	0	0	0	0	0	0	0	0	0	0	0	0	0	0	0	0	0	0	0	0
	5694.85	-0.000652159	6.05e-98	0	0	0	0	0	6.05e-98	0	0	0	0	0	0	0	0	0	0	0	0	0	0	0	0	0	0	0	0	0	0	0	0
	5692.92	-0.000225192	8.79e-98	0	0	0	0	0	8.79e-98	0	0	0	0	0	0	0	0	0	0	0	0	0	0	0	0	0	0	0	0	0	0	0	0
	5690.99	-0.000739575	1.27e-97	0	0	0	0	0	1.27e-97	0	0	0	0	0	0	0	0	0	0	0	0	0	0	0	0	0	0	0	0	0	0	0	0
	5689.07	-0.00136	1.85e-97	0	0	0	0	0	1.85e-97	0	0	0	0	0	0	0	0	0	0	0	0	0	0	0	0	0	0	0	0	0	0	0	0
	5687.14	-0.0018	2.68e-97	0	0	0	0	0	2.68e-97	0	0	0	0	0	0	0	0	0	0	0	0	0	0	0	0	0	0	0	0	0	0	0	0
	5685.21	-0.000835586	3.88e-97	0	0	0	0	0	3.88e-97	0	0	0	0	0	0	0	0	0	0	0	0	0	0	0	0	0	0	0	0	0	0	0	0
	5683.28	-0.000262766	5.63e-97	0	0	0	0	0	5.63e-97	0	0	0	0	0	0	0	0	0	0	0	0	0	0	0	0	0	0	0	0	0	0	0	0
	5681.35	-0.00133	8.16e-97	0	0	0	0	0	8.16e-97	0	0	0	0	0	0	0	0	0	0	0	0	0	0	0	0	0	0	0	0	0	0	0	0
	5679.42	-0.000951594	1.18e-96	0	0	0	0	0	1.18e-96	0	0	0	0	0	0	0	0	0	0	0	0	0	0	0	0	0	0	0	0	0	0	0	0
	5677.5	-0.000522779	1.71e-96	0	0	0	0	0	1.71e-96	0	0	0	0	0	0	0	0	0	0	0	0	0	0	0	0	0	0	0	0	0	0	0	0
	5675.57	-0.000368324	2.47e-96	0	0	0	0	0	2.47e-96	0	0	0	0	0	0	0	0	0	0	0	0	0	0	0	0	0	0	0	0	0	0	0	0
	5673.64	-0.000401907	3.58e-96	0	0	0	0	0	3.58e-96	0	0	0	0	0	0	0	0	0	0	0	0	0	0	0	0	0	0	0	0	0	0	0	0
	5671.71	-0.000682412	5.18e-96	0	0	0	0	0	5.18e-96	0	0	0	0	0	0	0	0	0	0	0	0	0	0	0	0	0	0	0	0	0	0	0	0
	5669.78	-0.00154	7.49e-96	0	0	0	0	0	7.49e-96	0	0	0	0	0	0	0	0	0	0	0	0	0	0	0	0	0	0	0	0	0	0	0	0
	5667.85	-0.0016	1.08e-95	0	0	0	0	0	1.08e-95	0	0	0	0	0	0	0	0	0	0	0	0	0	0	0	0	0	0	0	0	0	0	0	0
	5665.93	-0.000899778	1.56e-95	0	0	0	0	0	1.56e-95	0	0	0	0	0	0	0	0	0	0	0	0	0	0	0	0	0	0	0	0	0	0	0	0
	5664	-0.00112	2.26e-95	0	0	0	0	0	2.26e-95	0	0	0	0	0	0	0	0	0	0	0	0	0	0	0	0	0	0	0	0	0	0	0	0
	5662.07	-0.00125	3.26e-95	0	0	0	0	0	3.26e-95	0	0	0	0	0	0	0	0	0	0	0	0	0	0	0	0	0	0	0	0	0	0	0	0
	5660.14	-0.00118	4.71e-95	0	0	0	0	0	4.71e-95	0	0	0	0	0	0	0	0	0	0	0	0	0	0	0	0	0	0	0	0	0	0	0	0
	5658.21	-0.00118	6.8e-95	0	0	0	0	0	6.8e-95	0	0	0	0	0	0	0	0	0	0	0	0	0	0	0	0	0	0	0	0	0	0	0	0
	5656.28	-0.00159	9.82e-95	0	0	0	0	0	9.82e-95	0	0	0	0	0	0	0	0	0	0	0	0	0	0	0	0	0	0	0	0	0	0	0	0
	5654.35	-0.00186	1.41e-94	0	0	0	0	0	1.41e-94	0	0	0	0	0	0	0	0	0	0	0	0	0	0	0	0	0	0	0	0	0	0	0	0
	5652.43	-0.00152	2.04e-94	0	0	0	0	0	2.04e-94	0	0	0	0	0	0	0	0	0	0	0	0	0	0	0	0	0	0	0	0	0	0	0	0
	5650.5	-0.00175	2.94e-94	0	0	0	0	0	2.94e-94	0	0	0	0	0	0	0	0	0	0	0	0	0	0	0	0	0	0	0	0	0	0	0	0
	5648.57	-0.00201	4.24e-94	0	0	0	0	0	4.24e-94	0	0	0	0	0	0	0	0	0	0	0	0	0	0	0	0	0	0	0	0	0	0	0	0
	5646.64	-0.00124	6.11e-94	0	0	0	0	0	6.11e-94	0	0	0	0	0	0	0	0	0	0	0	0	0	0	0	0	0	0	0	0	0	0	0	0
	5644.71	-0.000775445	8.8e-94	0	0	0	0	0	8.8e-94	0	0	0	0	0	0	0	0	0	0	0	0	0	0	0	0	0	0	0	0	0	0	0	0
	5642.78	-0.0011	1.26e-93	0	0	0	0	0	1.26e-93	0	0	0	0	0	0	0	0	0	0	0	0	0	0	0	0	0	0	0	0	0	0	0	0
	5640.85	-0.000723228	1.82e-93	0	0	0	0	0	1.82e-93	0	0	0	0	0	0	0	0	0	0	0	0	0	0	0	0	0	0	0	0	0	0	0	0
	5638.93	-0.000614068	2.62e-93	0	0	0	0	0	2.62e-93	0	0	0	0	0	0	0	0	0	0	0	0	0	0	0	0	0	0	0	0	0	0	0	0
	5637	-0.000857171	3.77e-93	0	0	0	0	0	3.77e-93	0	0	0	0	0	0	0	0	0	0	0	0	0	0	0	0	0	0	0	0	0	0	0	0
	5635.07	-0.00127	5.42e-93	0	0	0	0	0	5.42e-93	0	0	0	0	0	0	0	0	0	0	0	0	0	0	0	0	0	0	0	0	0	0	0	0
	5633.14	-0.00192	7.79e-93	0	0	0	0	0	7.79e-93	0	0	0	0	0	0	0	0	0	0	0	0	0	0	0	0	0	0	0	0	0	0	0	0
	5631.21	-0.00185	1.12e-92	0	0	0	0	0	1.12e-92	0	0	0	0	0	0	0	0	0	0	0	0	0	0	0	0	0	0	0	0	0	0	0	0
	5629.28	-0.000882481	1.6e-92	0	0	0	0	0	1.6e-92	0	0	0	0	0	0	0	0	0	0	0	0	0	0	0	0	0	0	0	0	0	0	0	0
	5627.35	-0.000245924	2.31e-92	0	0	0	0	0	2.31e-92	0	0	0	0	0	0	0	0	0	0	0	0	0	0	0	0	0	0	0	0	0	0	0	0
	5625.43	-0.000866399	3.31e-92	0	0	0	0	0	3.31e-92	0	0	0	0	0	0	0	0	0	0	0	0	0	0	0	0	0	0	0	0	0	0	0	0
	5623.5	-0.00164	4.75e-92	0	0	0	0	0	4.75e-92	0	0	0	0	0	0	0	0	0	0	0	0	0	0	0	0	0	0	0	0	0	0	0	0
	5621.57	-0.0015	6.82e-92	0	0	0	0	0	6.82e-92	0	0	0	0	0	0	0	0	0	0	0	0	0	0	0	0	0	0	0	0	0	0	0	0
	5619.64	-0.000764611	9.79e-92	0	0	0	0	0	9.79e-92	0	0	0	0	0	0	0	0	0	0	0	0	0	0	0	0	0	0	0	0	0	0	0	0
	5617.71	-0.000548967	1.4e-91	0	0	0	0	0	1.4e-91	0	0	0	0	0	0	0	0	0	0	0	0	0	0	0	0	0	0	0	0	0	0	0	0
	5615.78	-0.000443205	2.01e-91	0	0	0	0	0	2.01e-91	0	0	0	0	0	0	0	0	0	0	0	0	0	0	0	0	0	0	0	0	0	0	0	0
	5613.85	-0.00101	2.88e-91	0	0	0	0	0	2.88e-91	0	0	0	0	0	0	0	0	0	0	0	0	0	0	0	0	0	0	0	0	0	0	0	0
	5611.93	-0.00112	4.12e-91	0	0	0	0	0	4.12e-91	0	0	0	0	0	0	0	0	0	0	0	0	0	0	0	0	0	0	0	0	0	0	0	0
	5610	-0.00137	5.91e-91	0	0	0	0	0	5.91e-91	0	0	0	0	0	0	0	0	0	0	0	0	0	0	0	0	0	0	0	0	0	0	0	0
	5608.07	-0.0011	8.46e-91	0	0	0	0	0	8.46e-91	0	0	0	0	0	0	0	0	0	0	0	0	0	0	0	0	0	0	0	0	0	0	0	0
	5606.14	-0.000144271	1.21e-90	0	0	0	0	0	1.21e-90	0	0	0	0	0	0	0	0	0	0	0	0	0	0	0	0	0	0	0	0	0	0	0	0
	5604.21	-5.81627e-05	1.73e-90	0	0	0	0	0	1.73e-90	0	0	0	0	0	0	0	0	0	0	0	0	0	0	0	0	0	0	0	0	0	0	0	0
	5602.28	-0.000333914	2.47e-90	0	0	0	0	0	2.47e-90	0	0	0	0	0	0	0	0	0	0	0	0	0	0	0	0	0	0	0	0	0	0	0	0
	5600.36	3.13069e-05	3.54e-90	0	0	0	0	0	3.54e-90	0	0	0	0	0	0	0	0	0	0	0	0	0	0	0	0	0	0	0	0	0	0	0	0
	5598.43	0.000506216	5.06e-90	0	0	0	0	0	5.06e-90	0	0	0	0	0	0	0	0	0	0	0	0	0	0	0	0	0	0	0	0	0	0	0	0
	5596.5	0.000128615	7.22e-90	0	0	0	0	0	7.22e-90	0	0	0	0	0	0	0	0	0	0	0	0	0	0	0	0	0	0	0	0	0	0	0	0
	5594.57	-0.000341104	1.03e-89	0	0	0	0	0	1.03e-89	0	0	0	0	0	0	0	0	0	0	0	0	0	0	0	0	0	0	0	0	0	0	0	0
	5592.64	-0.00138	1.47e-89	0	0	0	0	0	1.47e-89	0	0	0	0	0	0	0	0	0	0	0	0	0	0	0	0	0	0	0	0	0	0	0	0
	5590.71	-0.00193	2.1e-89	0	0	0	0	0	2.1e-89	0	0	0	0	0	0	0	0	0	0	0	0	0	0	0	0	0	0	0	0	0	0	0	0
	5588.78	-0.00173	3e-89	0	0	0	0	0	3e-89	0	0	0	0	0	0	0	0	0	0	0	0	0	0	0	0	0	0	0	0	0	0	0	0
	5586.86	-0.00176	4.28e-89	0	0	0	0	0	4.28e-89	0	0	0	0	0	0	0	0	0	0	0	0	0	0	0	0	0	0	0	0	0	0	0	0
	5584.93	-0.00121	6.1e-89	0	0	0	0	0	6.1e-89	0	0	0	0	0	0	0	0	0	0	0	0	0	0	0	0	0	0	0	0	0	0	0	0
	5583	-0.00134	8.7e-89	0	0	0	0	0	8.7e-89	0	0	0	0	0	0	0	0	0	0	0	0	0	0	0	0	0	0	0	0	0	0	0	0
	5581.07	-0.00103	1.24e-88	0	0	0	0	0	1.24e-88	0	0	0	0	0	0	0	0	0	0	0	0	0	0	0	0	0	0	0	0	0	0	0	0
	5579.14	-0.000796455	1.76e-88	0	0	0	0	0	1.76e-88	0	0	0	0	0	0	0	0	0	0	0	0	0	0	0	0	0	0	0	0	0	0	0	0
	5577.21	-0.00165	2.51e-88	0	0	0	0	0	2.51e-88	0	0	0	0	0	0	0	0	0	0	0	0	0	0	0	0	0	0	0	0	0	0	0	0
	5575.28	-0.000964209	3.58e-88	0	0	0	0	0	3.58e-88	0	0	0	0	0	0	0	0	0	0	0	0	0	0	0	0	0	0	0	0	0	0	0	0
	5573.36	-0.000202557	5.1e-88	0	0	0	0	0	5.1e-88	0	0	0	0	0	0	0	0	0	0	0	0	0	0	0	0	0	0	0	0	0	0	0	0
	5571.43	-6.57993e-05	7.25e-88	0	0	0	0	0	7.25e-88	0	0	0	0	0	0	0	0	0	0	0	0	0	0	0	0	0	0	0	0	0	0	0	0
	5569.5	-0.000608609	1.03e-87	0	0	0	0	0	1.03e-87	0	0	0	0	0	0	0	0	0	0	0	0	0	0	0	0	0	0	0	0	0	0	0	0
	5567.57	-0.0015	1.46e-87	0	0	0	0	0	1.46e-87	0	0	0	0	0	0	0	0	0	0	0	0	0	0	0	0	0	0	0	0	0	0	0	0
	5565.64	-0.00136	2.08e-87	0	0	0	0	0	2.08e-87	0	0	0	0	0	0	0	0	0	0	0	0	0	0	0	0	0	0	0	0	0	0	0	0
	5563.71	-0.000496734	2.96e-87	0	0	0	0	0	2.96e-87	0	0	0	0	0	0	0	0	0	0	0	0	0	0	0	0	0	0	0	0	0	0	0	0
	5561.79	-0.000130171	4.21e-87	0	0	0	0	0	4.21e-87	0	0	0	0	0	0	0	0	0	0	0	0	0	0	0	0	0	0	0	0	0	0	0	0
	5559.86	-6.3777e-05	5.98e-87	0	0	0	0	0	5.98e-87	0	0	0	0	0	0	0	0	0	0	0	0	0	0	0	0	0	0	0	0	0	0	0	0
	5557.93	-0.000158539	8.49e-87	0	0	0	0	0	8.49e-87	0	0	0	0	0	0	0	0	0	0	0	0	0	0	0	0	0	0	0	0	0	0	0	0
	5556	-0.000485044	1.2e-86	0	0	0	0	0	1.2e-86	0	0	0	0	0	0	0	0	0	0	0	0	0	0	0	0	0	0	0	0	0	0	0	0
	5554.07	-0.00112	1.71e-86	0	0	0	0	0	1.71e-86	0	0	0	0	0	0	0	0	0	0	0	0	0	0	0	0	0	0	0	0	0	0	0	0
	5552.14	-0.000828766	2.42e-86	0	0	0	0	0	2.42e-86	0	0	0	0	0	0	0	0	0	0	0	0	0	0	0	0	0	0	0	0	0	0	0	0
	5550.22	-0.000977708	3.43e-86	0	0	0	0	0	3.43e-86	0	0	0	0	0	0	0	0	0	0	0	0	0	0	0	0	0	0	0	0	0	0	0	0
	5548.29	-0.00138	4.87e-86	0	0	0	0	0	4.87e-86	0	0	0	0	0	0	0	0	0	0	0	0	0	0	0	0	0	0	0	0	0	0	0	0
	5546.36	-0.00109	6.9e-86	0	0	0	0	0	6.9e-86	0	0	0	0	0	0	0	0	0	0	0	0	0	0	0	0	0	0	0	0	0	0	0	0
	5544.43	-0.00105	9.78e-86	0	0	0	0	0	9.78e-86	0	0	0	0	0	0	0	0	0	0	0	0	0	0	0	0	0	0	0	0	0	0	0	0
	5542.5	-0.000788993	1.38e-85	0	0	0	0	0	1.38e-85	0	0	0	0	0	0	0	0	0	0	0	0	0	0	0	0	0	0	0	0	0	0	0	0
	5540.57	-0.000734967	1.96e-85	0	0	0	0	0	1.96e-85	0	0	0	0	0	0	0	0	0	0	0	0	0	0	0	0	0	0	0	0	0	0	0	0
	5538.64	-0.00109	2.77e-85	0	0	0	0	0	2.77e-85	0	0	0	0	0	0	0	0	0	0	0	0	0	0	0	0	0	0	0	0	0	0	0	0
	5536.72	-0.00106	3.92e-85	0	0	0	0	0	3.92e-85	0	0	0	0	0	0	0	0	0	0	0	0	0	0	0	0	0	0	0	0	0	0	0	0
	5534.79	-0.00151	5.55e-85	0	0	0	0	0	5.55e-85	0	0	0	0	0	0	0	0	0	0	0	0	0	0	0	0	0	0	0	0	0	0	0	0
	5532.86	-0.00176	7.85e-85	0	0	0	0	0	7.85e-85	0	0	0	0	0	0	0	0	0	0	0	0	0	0	0	0	0	0	0	0	0	0	0	0
	5530.93	-0.000690814	1.11e-84	0	0	0	0	0	1.11e-84	0	0	0	0	0	0	0	0	0	0	0	0	0	0	0	0	0	0	0	0	0	0	0	0
	5529	-0.000138687	1.56e-84	0	0	0	0	0	1.56e-84	0	0	0	0	0	0	0	0	0	0	0	0	0	0	0	0	0	0	0	0	0	0	0	0
	5527.07	-0.000469885	2.21e-84	0	0	0	0	0	2.21e-84	0	0	0	0	0	0	0	0	0	0	0	0	0	0	0	0	0	0	0	0	0	0	0	0
	5525.14	-0.000912202	3.12e-84	0	0	0	0	0	3.12e-84	0	0	0	0	0	0	0	0	0	0	0	0	0	0	0	0	0	0	0	0	0	0	0	0
	5523.22	-0.00078759	4.41e-84	0	0	0	0	0	4.41e-84	0	0	0	0	0	0	0	0	0	0	0	0	0	0	0	0	0	0	0	0	0	0	0	0
	5521.29	-0.00148	6.23e-84	0	0	0	0	0	6.23e-84	0	0	0	0	0	0	0	0	0	0	0	0	0	0	0	0	0	0	0	0	0	0	0	0
	5519.36	-0.00148	8.79e-84	0	0	0	0	0	8.79e-84	0	0	0	0	0	0	0	0	0	0	0	0	0	0	0	0	0	0	0	0	0	0	0	0
	5517.43	-0.000803908	1.23e-83	0	0	0	0	0	1.23e-83	0	0	0	0	0	0	0	0	0	0	0	0	0	0	0	0	0	0	0	0	0	0	0	0
	5515.5	-0.000792664	1.74e-83	0	0	0	0	0	1.74e-83	0	0	0	0	0	0	0	0	0	0	0	0	0	0	0	0	0	0	0	0	0	0	0	0
	5513.57	-0.00103	2.46e-83	0	0	0	0	0	2.46e-83	0	0	0	0	0	0	0	0	0	0	0	0	0	0	0	0	0	0	0	0	0	0	0	0
	5511.65	-0.000728436	3.47e-83	0	0	0	0	0	3.47e-83	0	0	0	0	0	0	0	0	0	0	0	0	0	0	0	0	0	0	0	0	0	0	0	0
	5509.72	-0.000630586	4.88e-83	0	0	0	0	0	4.88e-83	0	0	0	0	0	0	0	0	0	0	0	0	0	0	0	0	0	0	0	0	0	0	0	0
	5507.79	-0.000808586	6.88e-83	0	0	0	0	0	6.88e-83	0	0	0	0	0	0	0	0	0	0	0	0	0	0	0	0	0	0	0	0	0	0	0	0
	5505.86	-0.000794048	9.69e-83	0	0	0	0	0	9.69e-83	0	0	0	0	0	0	0	0	0	0	0	0	0	0	0	0	0	0	0	0	0	0	0	0
	5503.93	-0.00101	1.36e-82	0	0	0	0	0	1.36e-82	0	0	0	0	0	0	0	0	0	0	0	0	0	0	0	0	0	0	0	0	0	0	0	0
	5502	-0.00157	1.91e-82	0	0	0	0	0	1.91e-82	0	0	0	0	0	0	0	0	0	0	0	0	0	0	0	0	0	0	0	0	0	0	0	0
	5500.07	-0.00174	2.69e-82	0	0	0	0	0	2.69e-82	0	0	0	0	0	0	0	0	0	0	0	0	0	0	0	0	0	0	0	0	0	0	0	0
	5498.15	-0.00145	3.79e-82	0	0	0	0	0	3.79e-82	0	0	0	0	0	0	0	0	0	0	0	0	0	0	0	0	0	0	0	0	0	0	0	0
	5496.22	-0.000437462	5.33e-82	0	0	0	0	0	5.33e-82	0	0	0	0	0	0	0	0	0	0	0	0	0	0	0	0	0	0	0	0	0	0	0	0
	5494.29	-0.000380948	7.48e-82	0	0	0	0	0	7.48e-82	0	0	0	0	0	0	0	0	0	0	0	0	0	0	0	0	0	0	0	0	0	0	0	0
	5492.36	-0.000555252	1.05e-81	0	0	0	0	0	1.05e-81	0	0	0	0	0	0	0	0	0	0	0	0	0	0	0	0	0	0	0	0	0	0	0	0
	5490.43	-0.00151	1.47e-81	0	0	0	0	0	1.47e-81	0	0	0	0	0	0	0	0	0	0	0	0	0	0	0	0	0	0	0	0	0	0	0	0
	5488.5	-0.00193	2.07e-81	0	0	0	0	0	2.07e-81	0	0	0	0	0	0	0	0	0	0	0	0	0	0	0	0	0	0	0	0	0	0	0	0
	5486.57	-0.00164	2.9e-81	0	0	0	0	0	2.9e-81	0	0	0	0	0	0	0	0	0	0	0	0	0	0	0	0	0	0	0	0	0	0	0	0
	5484.65	-0.00129	4.08e-81	0	0	0	0	0	4.08e-81	0	0	0	0	0	0	0	0	0	0	0	0	0	0	0	0	0	0	0	0	0	0	0	0
	5482.72	-0.00149	5.72e-81	0	0	0	0	0	5.72e-81	0	0	0	0	0	0	0	0	0	0	0	0	0	0	0	0	0	0	0	0	0	0	0	0
	5480.79	-0.00103	8.02e-81	0	0	0	0	0	8.02e-81	0	0	0	0	0	0	0	0	0	0	0	0	0	0	0	0	0	0	0	0	0	0	0	0
	5478.86	-0.000671282	1.12e-80	0	0	0	0	0	1.12e-80	0	0	0	0	0	0	0	0	0	0	0	0	0	0	0	0	0	0	0	0	0	0	0	0
	5476.93	0.000199372	1.57e-80	0	0	0	0	0	1.57e-80	0	0	0	0	0	0	0	0	0	0	0	0	0	0	0	0	0	0	0	0	0	0	0	0
	5475	-0.00039294	2.2e-80	0	0	0	0	0	2.2e-80	0	0	0	0	0	0	0	0	0	0	0	0	0	0	0	0	0	0	0	0	0	0	0	0
	5473.07	-0.00105	3.08e-80	0	0	0	0	0	3.08e-80	0	0	0	0	0	0	0	0	0	0	0	0	0	0	0	0	0	0	0	0	0	0	0	0
	5471.15	-0.000301622	4.32e-80	0	0	0	0	0	4.32e-80	0	0	0	0	0	0	0	0	0	0	0	0	0	0	0	0	0	0	0	0	0	0	0	0
	5469.22	-0.000267609	6.04e-80	0	0	0	0	0	6.04e-80	0	0	0	0	0	0	0	0	0	0	0	0	0	0	0	0	0	0	0	0	0	0	0	0
	5467.29	-0.000821952	8.45e-80	0	0	0	0	0	8.45e-80	0	0	0	0	0	0	0	0	0	0	0	0	0	0	0	0	0	0	0	0	0	0	0	0
	5465.36	-0.000241468	1.18e-79	0	0	0	0	0	1.18e-79	0	0	0	0	0	0	0	0	0	0	0	0	0	0	0	0	0	0	0	0	0	0	0	0
	5463.43	7.13158e-05	1.65e-79	0	0	0	0	0	1.65e-79	0	0	0	0	0	0	0	0	0	0	0	0	0	0	0	0	0	0	0	0	0	0	0	0
	5461.5	-0.000802896	2.31e-79	0	0	0	0	0	2.31e-79	0	0	0	0	0	0	0	0	0	0	0	0	0	0	0	0	0	0	0	0	0	0	0	0
	5459.57	-0.00202	3.22e-79	0	0	0	0	0	3.22e-79	0	0	0	0	0	0	0	0	0	0	0	0	0	0	0	0	0	0	0	0	0	0	0	0
	5457.65	-0.00158	4.5e-79	0	0	0	0	0	4.5e-79	0	0	0	0	0	0	0	0	0	0	0	0	0	0	0	0	0	0	0	0	0	0	0	0
	5455.72	-0.000700795	6.29e-79	0	0	0	0	0	6.29e-79	0	0	0	0	0	0	0	0	0	0	0	0	0	0	0	0	0	0	0	0	0	0	0	0
	5453.79	-0.000198304	8.78e-79	0	0	0	0	0	8.78e-79	0	0	0	0	0	0	0	0	0	0	0	0	0	0	0	0	0	0	0	0	0	0	0	0
	5451.86	5.72896e-05	1.22e-78	0	0	0	0	0	1.22e-78	0	0	0	0	0	0	0	0	0	0	0	0	0	0	0	0	0	0	0	0	0	0	0	0
	5449.93	-0.000189419	1.7e-78	0	0	0	0	0	1.7e-78	0	0	0	0	0	0	0	0	0	0	0	0	0	0	0	0	0	0	0	0	0	0	0	0
	5448.01	-0.000134335	2.38e-78	0	0	0	0	0	2.38e-78	0	0	0	0	0	0	0	0	0	0	0	0	0	0	0	0	0	0	0	0	0	0	0	0
	5446.08	-2.83641e-05	3.32e-78	0	0	0	0	0	3.32e-78	0	0	0	0	0	0	0	0	0	0	0	0	0	0	0	0	0	0	0	0	0	0	0	0
	5444.15	-0.00104	4.62e-78	0	0	0	0	0	4.62e-78	0	0	0	0	0	0	0	0	0	0	0	0	0	0	0	0	0	0	0	0	0	0	0	0
	5442.22	-0.00132	6.44e-78	0	0	0	0	0	6.44e-78	0	0	0	0	0	0	0	0	0	0	0	0	0	0	0	0	0	0	0	0	0	0	0	0
	5440.29	-0.00134	8.98e-78	0	0	0	0	0	8.98e-78	0	0	0	0	0	0	0	0	0	0	0	0	0	0	0	0	0	0	0	0	0	0	0	0
	5438.36	-0.00102	1.25e-77	0	0	0	0	0	1.25e-77	0	0	0	0	0	0	0	0	0	0	0	0	0	0	0	0	0	0	0	0	0	0	0	0
	5436.43	-0.00108	1.73e-77	0	0	0	0	0	1.73e-77	0	0	0	0	0	0	0	0	0	0	0	0	0	0	0	0	0	0	0	0	0	0	0	0
	5434.51	-0.00125	2.42e-77	0	0	0	0	0	2.42e-77	0	0	0	0	0	0	0	0	0	0	0	0	0	0	0	0	0	0	0	0	0	0	0	0
	5432.58	-0.00121	3.36e-77	0	0	0	0	0	3.36e-77	0	0	0	0	0	0	0	0	0	0	0	0	0	0	0	0	0	0	0	0	0	0	0	0
	5430.65	-0.00138	4.68e-77	0	0	0	0	0	4.68e-77	0	0	0	0	0	0	0	0	0	0	0	0	0	0	0	0	0	0	0	0	0	0	0	0
	5428.72	-0.0016	6.5e-77	0	0	0	0	0	6.5e-77	0	0	0	0	0	0	0	0	0	0	0	0	0	0	0	0	0	0	0	0	0	0	0	0
	5426.79	-0.00147	9.04e-77	0	0	0	0	0	9.04e-77	0	0	0	0	0	0	0	0	0	0	0	0	0	0	0	0	0	0	0	0	0	0	0	0
	5424.86	-0.000834013	1.25e-76	0	0	0	0	0	1.25e-76	0	0	0	0	0	0	0	0	0	0	0	0	0	0	0	0	0	0	0	0	0	0	0	0
	5422.93	-0.000844509	1.74e-76	0	0	0	0	0	1.74e-76	0	0	0	0	0	0	0	0	0	0	0	0	0	0	0	0	0	0	0	0	0	0	0	0
	5421.01	-0.000938481	2.42e-76	0	0	0	0	0	2.42e-76	0	0	0	0	0	0	0	0	0	0	0	0	0	0	0	0	0	0	0	0	0	0	0	0
	5419.08	-0.00125	3.35e-76	0	0	0	0	0	3.35e-76	0	0	0	0	0	0	0	0	0	0	0	0	0	0	0	0	0	0	0	0	0	0	0	0
	5417.15	-0.0015	4.66e-76	0	0	0	0	0	4.66e-76	0	0	0	0	0	0	0	0	0	0	0	0	0	0	0	0	0	0	0	0	0	0	0	0
	5415.22	-0.00101	6.46e-76	0	0	0	0	0	6.46e-76	0	0	0	0	0	0	0	0	0	0	0	0	0	0	0	0	0	0	0	0	0	0	0	0
	5413.29	-0.000589623	8.96e-76	0	0	0	0	0	8.96e-76	0	0	0	0	0	0	0	0	0	0	0	0	0	0	0	0	0	0	0	0	0	0	0	0
	5411.36	-0.000664224	1.24e-75	0	0	0	0	0	1.24e-75	0	0	0	0	0	0	0	0	0	0	0	0	0	0	0	0	0	0	0	0	0	0	0	0
	5409.44	-0.000323917	1.72e-75	0	0	0	0	0	1.72e-75	0	0	0	0	0	0	0	0	0	0	0	0	0	0	0	0	0	0	0	0	0	0	0	0
	5407.51	-0.000141294	2.38e-75	0	0	0	0	0	2.38e-75	0	0	0	0	0	0	0	0	0	0	0	0	0	0	0	0	0	0	0	0	0	0	0	0
	5405.58	-0.000108249	3.3e-75	0	0	0	0	0	3.3e-75	0	0	0	0	0	0	0	0	0	0	0	0	0	0	0	0	0	0	0	0	0	0	0	0
	5403.65	-8.57092e-05	4.56e-75	0	0	0	0	0	4.56e-75	0	0	0	0	0	0	0	0	0	0	0	0	0	0	0	0	0	0	0	0	0	0	0	0
	5401.72	-0.00066838	6.32e-75	0	0	0	0	0	6.32e-75	0	0	0	0	0	0	0	0	0	0	0	0	0	0	0	0	0	0	0	0	0	0	0	0
	5399.79	-0.000962296	8.74e-75	0	0	0	0	0	8.74e-75	0	0	0	0	0	0	0	0	0	0	0	0	0	0	0	0	0	0	0	0	0	0	0	0
	5397.86	-0.000611588	1.2e-74	0	0	0	0	0	1.2e-74	0	0	0	0	0	0	0	0	0	0	0	0	0	0	0	0	0	0	0	0	0	0	0	0
	5395.94	-0.000257826	1.67e-74	0	0	0	0	0	1.67e-74	0	0	0	0	0	0	0	0	0	0	0	0	0	0	0	0	0	0	0	0	0	0	0	0
	5394.01	-0.000803067	2.31e-74	0	0	0	0	0	2.31e-74	0	0	0	0	0	0	0	0	0	0	0	0	0	0	0	0	0	0	0	0	0	0	0	0
	5392.08	-0.00079455	3.19e-74	0	0	0	0	0	3.19e-74	0	0	0	0	0	0	0	0	0	0	0	0	0	0	0	0	0	0	0	0	0	0	0	0
	5390.15	-0.000250024	4.41e-74	0	0	0	0	0	4.41e-74	0	0	0	0	0	0	0	0	0	0	0	0	0	0	0	0	0	0	0	0	0	0	0	0
	5388.22	-0.000677768	6.08e-74	0	0	0	0	0	6.08e-74	0	0	0	0	0	0	0	0	0	0	0	0	0	0	0	0	0	0	0	0	0	0	0	0
	5386.29	-0.000968794	8.4e-74	0	0	0	0	0	8.4e-74	0	0	0	0	0	0	0	0	0	0	0	0	0	0	0	0	0	0	0	0	0	0	0	0
	5384.36	-0.000842618	1.15e-73	0	0	0	0	0	1.15e-73	0	0	0	0	0	0	0	0	0	0	0	0	0	0	0	0	0	0	0	0	0	0	0	0
	5382.44	-0.000539237	1.59e-73	0	0	0	0	0	1.59e-73	0	0	0	0	0	0	0	0	0	0	0	0	0	0	0	0	0	0	0	0	0	0	0	0
	5380.51	-0.000768111	2.2e-73	0	0	0	0	0	2.2e-73	0	0	0	0	0	0	0	0	0	0	0	0	0	0	0	0	0	0	0	0	0	0	0	0
	5378.58	-0.0011	3.04e-73	0	0	0	0	0	3.04e-73	0	0	0	0	0	0	0	0	0	0	0	0	0	0	0	0	0	0	0	0	0	0	0	0
	5376.65	-0.00109	4.19e-73	0	0	0	0	0	4.19e-73	0	0	0	0	0	0	0	0	0	0	0	0	0	0	0	0	0	0	0	0	0	0	0	0
	5374.72	-0.000678978	5.77e-73	0	0	0	0	0	5.77e-73	0	0	0	0	0	0	0	0	0	0	0	0	0	0	0	0	0	0	0	0	0	0	0	0
	5372.79	-0.000584198	7.95e-73	0	0	0	0	0	7.95e-73	0	0	0	0	0	0	0	0	0	0	0	0	0	0	0	0	0	0	0	0	0	0	0	0
	5370.86	-0.000885983	1.09e-72	0	0	0	0	0	1.09e-72	0	0	0	0	0	0	0	0	0	0	0	0	0	0	0	0	0	0	0	0	0	0	0	0
	5368.94	-0.00147	1.5e-72	0	0	0	0	0	1.5e-72	0	0	0	0	0	0	0	0	0	0	0	0	0	0	0	0	0	0	0	0	0	0	0	0
	5367.01	-0.00167	2.07e-72	0	0	0	0	0	2.07e-72	0	0	0	0	0	0	0	0	0	0	0	0	0	0	0	0	0	0	0	0	0	0	0	0
	5365.08	-0.00118	2.85e-72	0	0	0	0	0	2.85e-72	0	0	0	0	0	0	0	0	0	0	0	0	0	0	0	0	0	0	0	0	0	0	0	0
	5363.15	-0.000455337	3.92e-72	0	0	0	0	0	3.92e-72	0	0	0	0	0	0	0	0	0	0	0	0	0	0	0	0	0	0	0	0	0	0	0	0
	5361.22	-0.000117743	5.39e-72	0	0	0	0	0	5.39e-72	0	0	0	0	0	0	0	0	0	0	0	0	0	0	0	0	0	0	0	0	0	0	0	0
	5359.29	0.000122307	7.41e-72	0	0	0	0	0	7.41e-72	0	0	0	0	0	0	0	0	0	0	0	0	0	0	0	0	0	0	0	0	0	0	0	0
	5357.36	0.000398136	1.01e-71	0	0	0	0	0	1.01e-71	0	0	0	0	0	0	0	0	0	0	0	0	0	0	0	0	0	0	0	0	0	0	0	0
	5355.44	0.000182077	1.39e-71	0	0	0	0	0	1.39e-71	0	0	0	0	0	0	0	0	0	0	0	0	0	0	0	0	0	0	0	0	0	0	0	0
	5353.51	-0.000597349	1.91e-71	0	0	0	0	0	1.91e-71	0	0	0	0	0	0	0	0	0	0	0	0	0	0	0	0	0	0	0	0	0	0	0	0
	5351.58	-0.00125	2.63e-71	0	0	0	0	0	2.63e-71	0	0	0	0	0	0	0	0	0	0	0	0	0	0	0	0	0	0	0	0	0	0	0	0
	5349.65	-0.000628134	3.61e-71	0	0	0	0	0	3.61e-71	0	0	0	0	0	0	0	0	0	0	0	0	0	0	0	0	0	0	0	0	0	0	0	0
	5347.72	-4.43428e-05	4.95e-71	0	0	0	0	0	4.95e-71	0	0	0	0	0	0	0	0	0	0	0	0	0	0	0	0	0	0	0	0	0	0	0	0
	5345.79	-0.000350867	6.79e-71	0	0	0	0	0	6.79e-71	0	0	0	0	0	0	0	0	0	0	0	0	0	0	0	0	0	0	0	0	0	0	0	0
	5343.87	-0.000251363	9.31e-71	0	0	0	0	0	9.31e-71	0	0	0	0	0	0	0	0	0	0	0	0	0	0	0	0	0	0	0	0	0	0	0	0
	5341.94	-0.000453013	1.27e-70	0	0	0	0	0	1.27e-70	0	0	0	0	0	0	0	0	0	0	0	0	0	0	0	0	0	0	0	0	0	0	0	0
	5340.01	-0.00098438	1.74e-70	0	0	0	0	0	1.74e-70	0	0	0	0	0	0	0	0	0	0	0	0	0	0	0	0	0	0	0	0	0	0	0	0
	5338.08	-0.000396312	2.39e-70	0	0	0	0	0	2.39e-70	0	0	0	0	0	0	0	0	0	0	0	0	0	0	0	0	0	0	0	0	0	0	0	0
	5336.15	-2.58612e-05	3.27e-70	0	0	0	0	0	3.27e-70	0	0	0	0	0	0	0	0	0	0	0	0	0	0	0	0	0	0	0	0	0	0	0	0
	5334.22	-0.000279382	4.48e-70	0	0	0	0	0	4.48e-70	0	0	0	0	0	0	0	0	0	0	0	0	0	0	0	0	0	0	0	0	0	0	0	0
	5332.3	-0.000646001	6.14e-70	0	0	0	0	0	6.14e-70	0	0	0	0	0	0	0	0	0	0	0	0	0	0	0	0	0	0	0	0	0	0	0	0
	5330.37	-0.000671623	8.39e-70	0	0	0	0	0	8.39e-70	0	0	0	0	0	0	0	0	0	0	0	0	0	0	0	0	0	0	0	0	0	0	0	0
	5328.44	-0.000490983	1.14e-69	0	0	0	0	0	1.14e-69	0	0	0	0	0	0	0	0	0	0	0	0	0	0	0	0	0	0	0	0	0	0	0	0
	5326.51	-0.000733223	1.56e-69	0	0	0	0	0	1.56e-69	0	0	0	0	0	0	0	0	0	0	0	0	0	0	0	0	0	0	0	0	0	0	0	0
	5324.58	-0.000965658	2.14e-69	0	0	0	0	0	2.14e-69	0	0	0	0	0	0	0	0	0	0	0	0	0	0	0	0	0	0	0	0	0	0	0	0
	5322.65	-0.000528212	2.92e-69	0	0	0	0	0	2.92e-69	0	0	0	0	0	0	0	0	0	0	0	0	0	0	0	0	0	0	0	0	0	0	0	0
	5320.72	-0.000140036	4e-69	0	0	0	0	0	4e-69	0	0	0	0	0	0	0	0	0	0	0	0	0	0	0	0	0	0	0	0	0	0	0	0
	5318.8	-0.000415625	5.46e-69	0	0	0	0	0	5.46e-69	0	0	0	0	0	0	0	0	0	0	0	0	0	0	0	0	0	0	0	0	0	0	0	0
	5316.87	-0.000535638	7.45e-69	0	0	0	0	0	7.45e-69	0	0	0	0	0	0	0	0	0	0	0	0	0	0	0	0	0	0	0	0	0	0	0	0
	5314.94	4.60218e-05	1.01e-68	0	0	0	0	0	1.01e-68	0	0	0	0	0	0	0	0	0	0	0	0	0	0	0	0	0	0	0	0	0	0	0	0
	5313.01	0.000487387	1.38e-68	0	0	0	0	0	1.38e-68	0	0	0	0	0	0	0	0	0	0	0	0	0	0	0	0	0	0	0	0	0	0	0	0
	5311.08	0.000541315	1.89e-68	0	0	0	0	0	1.89e-68	0	0	0	0	0	0	0	0	0	0	0	0	0	0	0	0	0	0	0	0	0	0	0	0
	5309.15	9.03995e-05	2.57e-68	0	0	0	0	0	2.57e-68	0	0	0	0	0	0	0	0	0	0	0	0	0	0	0	0	0	0	0	0	0	0	0	0
	5307.22	-0.000351993	3.51e-68	0	0	0	0	0	3.51e-68	0	0	0	0	0	0	0	0	0	0	0	0	0	0	0	0	0	0	0	0	0	0	0	0
	5305.3	-0.000464779	4.78e-68	0	0	0	0	0	4.78e-68	0	0	0	0	0	0	0	0	0	0	0	0	0	0	0	0	0	0	0	0	0	0	0	0
	5303.37	-0.000634517	6.51e-68	0	0	0	0	0	6.51e-68	0	0	0	0	0	0	0	0	0	0	0	0	0	0	0	0	0	0	0	0	0	0	0	0
	5301.44	-0.000446158	8.86e-68	0	0	0	0	0	8.86e-68	0	0	0	0	0	0	0	0	0	0	0	0	0	0	0	0	0	0	0	0	0	0	0	0
	5299.51	-0.000442365	1.2e-67	0	0	0	0	0	1.2e-67	0	0	0	0	0	0	0	0	0	0	0	0	0	0	0	0	0	0	0	0	0	0	0	0
	5297.58	-0.000606784	1.64e-67	0	0	0	0	0	1.64e-67	0	0	0	0	0	0	0	0	0	0	0	0	0	0	0	0	0	0	0	0	0	0	0	0
	5295.65	-0.0012	2.23e-67	0	0	0	0	0	2.23e-67	0	0	0	0	0	0	0	0	0	0	0	0	0	0	0	0	0	0	0	0	0	0	0	0
	5293.73	-0.00102	3.03e-67	0	0	0	0	0	3.03e-67	0	0	0	0	0	0	0	0	0	0	0	0	0	0	0	0	0	0	0	0	0	0	0	0
	5291.8	-0.000437229	4.12e-67	0	0	0	0	0	4.12e-67	0	0	0	0	0	0	0	0	0	0	0	0	0	0	0	0	0	0	0	0	0	0	0	0
	5289.87	-0.000598474	5.6e-67	0	0	0	0	0	5.6e-67	0	0	0	0	0	0	0	0	0	0	0	0	0	0	0	0	0	0	0	0	0	0	0	0
	5287.94	-0.00105	7.61e-67	0	0	0	0	0	7.61e-67	0	0	0	0	0	0	0	0	0	0	0	0	0	0	0	0	0	0	0	0	0	0	0	0
	5286.01	-0.000600081	1.03e-66	0	0	0	0	0	1.03e-66	0	0	0	0	0	0	0	0	0	0	0	0	0	0	0	0	0	0	0	0	0	0	0	0
	5284.08	-0.000847336	1.4e-66	0	0	0	0	0	1.4e-66	0	0	0	0	0	0	0	0	0	0	0	0	0	0	0	0	0	0	0	0	0	0	0	0
	5282.15	-0.00106	1.9e-66	0	0	0	0	0	1.9e-66	0	0	0	0	0	0	0	0	0	0	0	0	0	0	0	0	0	0	0	0	0	0	0	0
	5280.23	-0.000983047	2.58e-66	0	0	0	0	0	2.58e-66	0	0	0	0	0	0	0	0	0	0	0	0	0	0	0	0	0	0	0	0	0	0	0	0
	5278.3	-0.000818098	3.5e-66	0	0	0	0	0	3.5e-66	0	0	0	0	0	0	0	0	0	0	0	0	0	0	0	0	0	0	0	0	0	0	0	0
	5276.37	-0.000557178	4.74e-66	0	0	0	0	0	4.74e-66	0	0	0	0	0	0	0	0	0	0	0	0	0	0	0	0	0	0	0	0	0	0	0	0
	5274.44	-0.000649467	6.43e-66	0	0	0	0	0	6.43e-66	0	0	0	0	0	0	0	0	0	0	0	0	0	0	0	0	0	0	0	0	0	0	0	0
	5272.51	-0.000580839	8.71e-66	0	0	0	0	0	8.71e-66	0	0	0	0	0	0	0	0	0	0	0	0	0	0	0	0	0	0	0	0	0	0	0	0
	5270.58	-0.000438414	1.18e-65	0	0	0	0	0	1.18e-65	0	0	0	0	0	0	0	0	0	0	0	0	0	0	0	0	0	0	0	0	0	0	0	0
	5268.65	-0.000204607	1.59e-65	0	0	0	0	0	1.59e-65	0	0	0	0	0	0	0	0	0	0	0	0	0	0	0	0	0	0	0	0	0	0	0	0
	5266.73	0.000103707	2.16e-65	0	0	0	0	0	2.16e-65	0	0	0	0	0	0	0	0	0	0	0	0	0	0	0	0	0	0	0	0	0	0	0	0
	5264.8	-0.000375991	2.92e-65	0	0	0	0	0	2.92e-65	0	0	0	0	0	0	0	0	0	0	0	0	0	0	0	0	0	0	0	0	0	0	0	0
	5262.87	-0.000406314	3.96e-65	0	0	0	0	0	3.96e-65	0	0	0	0	0	0	0	0	0	0	0	0	0	0	0	0	0	0	0	0	0	0	0	0
	5260.94	-0.000583764	5.35e-65	0	0	0	0	0	5.35e-65	0	0	0	0	0	0	0	0	0	0	0	0	0	0	0	0	0	0	0	0	0	0	0	0
	5259.01	-0.00102	7.23e-65	0	0	0	0	0	7.23e-65	0	0	0	0	0	0	0	0	0	0	0	0	0	0	0	0	0	0	0	0	0	0	0	0
	5257.08	-0.000929826	9.78e-65	0	0	0	0	0	9.78e-65	0	0	0	0	0	0	0	0	0	0	0	0	0	0	0	0	0	0	0	0	0	0	0	0
	5255.15	-0.000374609	1.32e-64	0	0	0	0	0	1.32e-64	0	0	0	0	0	0	0	0	0	0	0	0	0	0	0	0	0	0	0	0	0	0	0	0
	5253.23	-0.000671827	1.78e-64	0	0	0	0	0	1.78e-64	0	0	0	0	0	0	0	0	0	0	0	0	0	0	0	0	0	0	0	0	0	0	0	0
	5251.3	-0.00136	2.4e-64	0	0	0	0	0	2.4e-64	0	0	0	0	0	0	0	0	0	0	0	0	0	0	0	0	0	0	0	0	0	0	0	0
	5249.37	-0.00142	3.25e-64	0	0	0	0	0	3.25e-64	0	0	0	0	0	0	0	0	0	0	0	0	0	0	0	0	0	0	0	0	0	0	0	0
	5247.44	-0.00116	4.38e-64	0	0	0	0	0	4.38e-64	0	0	0	0	0	0	0	0	0	0	0	0	0	0	0	0	0	0	0	0	0	0	0	0
	5245.51	-0.000491982	5.91e-64	0	0	0	0	0	5.91e-64	0	0	0	0	0	0	0	0	0	0	0	0	0	0	0	0	0	0	0	0	0	0	0	0
	5243.58	6.69609e-05	7.98e-64	0	0	0	0	0	7.98e-64	0	0	0	0	0	0	0	0	0	0	0	0	0	0	0	0	0	0	0	0	0	0	0	0
	5241.65	-6.80946e-05	1.07e-63	0	0	0	0	0	1.07e-63	0	0	0	0	0	0	0	0	0	0	0	0	0	0	0	0	0	0	0	0	0	0	0	0
	5239.73	-0.000690992	1.44e-63	0	0	0	0	0	1.44e-63	0	0	0	0	0	0	0	0	0	0	0	0	0	0	0	0	0	0	0	0	0	0	0	0
	5237.8	-0.000808286	1.95e-63	0	0	0	0	0	1.95e-63	0	0	0	0	0	0	0	0	0	0	0	0	0	0	0	0	0	0	0	0	0	0	0	0
	5235.87	-0.00078638	2.63e-63	0	0	0	0	0	2.63e-63	0	0	0	0	0	0	0	0	0	0	0	0	0	0	0	0	0	0	0	0	0	0	0	0
	5233.94	-0.000998431	3.54e-63	0	0	0	0	0	3.54e-63	0	0	0	0	0	0	0	0	0	0	0	0	0	0	0	0	0	0	0	0	0	0	0	0
	5232.01	-0.000892691	4.76e-63	0	0	0	0	0	4.76e-63	0	0	0	0	0	0	0	0	0	0	0	0	0	0	0	0	0	0	0	0	0	0	0	0
	5230.08	-0.00127	6.41e-63	0	0	0	0	0	6.41e-63	0	0	0	0	0	0	0	0	0	0	0	0	0	0	0	0	0	0	0	0	0	0	0	0
	5228.16	-0.0012	8.62e-63	0	0	0	0	0	8.62e-63	0	0	0	0	0	0	0	0	0	0	0	0	0	0	0	0	0	0	0	0	0	0	0	0
	5226.23	-0.000441028	1.15e-62	0	0	0	0	0	1.15e-62	0	0	0	0	0	0	0	0	0	0	0	0	0	0	0	0	0	0	0	0	0	0	0	0
	5224.3	4.70972e-05	1.55e-62	0	0	0	0	0	1.55e-62	0	0	0	0	0	0	0	0	0	0	0	0	0	0	0	0	0	0	0	0	0	0	0	0
	5222.37	-0.000323568	2.09e-62	0	0	0	0	0	2.09e-62	0	0	0	0	0	0	0	0	0	0	0	0	0	0	0	0	0	0	0	0	0	0	0	0
	5220.44	-0.000677246	2.81e-62	0	0	0	0	0	2.81e-62	0	0	0	0	0	0	0	0	0	0	0	0	0	0	0	0	0	0	0	0	0	0	0	0
	5218.51	-0.000740456	3.77e-62	0	0	0	0	0	3.77e-62	0	0	0	0	0	0	0	0	0	0	0	0	0	0	0	0	0	0	0	0	0	0	0	0
	5216.59	-0.000937486	5.07e-62	0	0	0	0	0	5.07e-62	0	0	0	0	0	0	0	0	0	0	0	0	0	0	0	0	0	0	0	0	0	0	0	0
	5214.66	-0.000792043	6.8e-62	0	0	0	0	0	6.8e-62	0	0	0	0	0	0	0	0	0	0	0	0	0	0	0	0	0	0	0	0	0	0	0	0
	5212.73	-0.000941031	9.13e-62	0	0	0	0	0	9.13e-62	0	0	0	0	0	0	0	0	0	0	0	0	0	0	0	0	0	0	0	0	0	0	0	0
	5210.8	-0.0012	1.22e-61	0	0	0	0	0	1.22e-61	0	0	0	0	0	0	0	0	0	0	0	0	0	0	0	0	0	0	0	0	0	0	0	0
	5208.87	-0.00074838	1.64e-61	0	0	0	0	0	1.64e-61	0	0	0	0	0	0	0	0	0	0	0	0	0	0	0	0	0	0	0	0	0	0	0	0
	5206.94	-0.000914252	2.2e-61	0	0	0	0	0	2.2e-61	0	0	0	0	0	0	0	0	0	0	0	0	0	0	0	0	0	0	0	0	0	0	0	0
	5205.01	-0.00179	2.94e-61	0	0	0	0	0	2.94e-61	0	0	0	0	0	0	0	0	0	0	0	0	0	0	0	0	0	0	0	0	0	0	0	0
	5203.09	-0.00148	3.95e-61	0	0	0	0	0	3.95e-61	0	0	0	0	0	0	0	0	0	0	0	0	0	0	0	0	0	0	0	0	0	0	0	0
	5201.16	-0.000578922	5.29e-61	0	0	0	0	0	5.29e-61	0	0	0	0	0	0	0	0	0	0	0	0	0	0	0	0	0	0	0	0	0	0	0	0
	5199.23	0.000115152	7.08e-61	0	0	0	0	0	7.08e-61	0	0	0	0	0	0	0	0	0	0	0	0	0	0	0	0	0	0	0	0	0	0	0	0
	5197.3	0.000448716	9.47e-61	0	0	0	0	0	9.47e-61	0	0	0	0	0	0	0	0	0	0	0	0	0	0	0	0	0	0	0	0	0	0	0	0
	5195.37	-9.84543e-05	1.26e-60	0	0	0	0	0	1.26e-60	0	0	0	0	0	0	0	0	0	0	0	0	0	0	0	0	0	0	0	0	0	0	0	0
	5193.44	-0.000284741	1.69e-60	0	0	0	0	0	1.69e-60	0	0	0	0	0	0	0	0	0	0	0	0	0	0	0	0	0	0	0	0	0	0	0	0
	5191.51	-0.000204244	2.26e-60	0	0	0	0	0	2.26e-60	0	0	0	0	0	0	0	0	0	0	0	0	0	0	0	0	0	0	0	0	0	0	0	0
	5189.59	-0.000708401	3.02e-60	0	0	0	0	0	3.02e-60	0	0	0	0	0	0	0	0	0	0	0	0	0	0	0	0	0	0	0	0	0	0	0	0
	5187.66	-0.000716074	4.04e-60	0	0	0	0	0	4.04e-60	0	0	0	0	0	0	0	0	0	0	0	0	0	0	0	0	0	0	0	0	0	0	0	0
	5185.73	0.000303709	5.4e-60	0	0	0	0	0	5.4e-60	0	0	0	0	0	0	0	0	0	0	0	0	0	0	0	0	0	0	0	0	0	0	0	0
	5183.8	0.000326516	7.21e-60	0	0	0	0	0	7.21e-60	0	0	0	0	0	0	0	0	0	0	0	0	0	0	0	0	0	0	0	0	0	0	0	0
	5181.87	0.000416184	9.63e-60	0	0	0	0	0	9.63e-60	0	0	0	0	0	0	0	0	0	0	0	0	0	0	0	0	0	0	0	0	0	0	0	0
	5179.94	0.000606525	1.28e-59	0	0	0	0	0	1.28e-59	0	0	0	0	0	0	0	0	0	0	0	0	0	0	0	0	0	0	0	0	0	0	0	0
	5178.02	-0.00018299	1.71e-59	0	0	0	0	0	1.71e-59	0	0	0	0	0	0	0	0	0	0	0	0	0	0	0	0	0	0	0	0	0	0	0	0
	5176.09	-0.000854286	2.28e-59	0	0	0	0	0	2.28e-59	0	0	0	0	0	0	0	0	0	0	0	0	0	0	0	0	0	0	0	0	0	0	0	0
	5174.16	-0.00105	3.04e-59	0	0	0	0	0	3.04e-59	0	0	0	0	0	0	0	0	0	0	0	0	0	0	0	0	0	0	0	0	0	0	0	0
	5172.23	-0.000652717	4.06e-59	0	0	0	0	0	4.06e-59	0	0	0	0	0	0	0	0	0	0	0	0	0	0	0	0	0	0	0	0	0	0	0	0
	5170.3	-0.000464902	5.41e-59	0	0	0	0	0	5.41e-59	0	0	0	0	0	0	0	0	0	0	0	0	0	0	0	0	0	0	0	0	0	0	0	0
	5168.37	-0.000385046	7.21e-59	0	0	0	0	0	7.21e-59	0	0	0	0	0	0	0	0	0	0	0	0	0	0	0	0	0	0	0	0	0	0	0	0
	5166.44	0.000637815	9.6e-59	0	0	0	0	0	9.6e-59	0	0	0	0	0	0	0	0	0	0	0	0	0	0	0	0	0	0	0	0	0	0	0	0
	5164.52	0.000491367	1.27e-58	0	0	0	0	0	1.27e-58	0	0	0	0	0	0	0	0	0	0	0	0	0	0	0	0	0	0	0	0	0	0	0	0
	5162.59	-6.18231e-05	1.7e-58	0	0	0	0	0	1.7e-58	0	0	0	0	0	0	0	0	0	0	0	0	0	0	0	0	0	0	0	0	0	0	0	0
	5160.66	-9.85388e-05	2.26e-58	0	0	0	0	0	2.26e-58	0	0	0	0	0	0	0	0	0	0	0	0	0	0	0	0	0	0	0	0	0	0	0	0
	5158.73	-0.000204284	3e-58	0	0	0	0	0	3e-58	0	0	0	0	0	0	0	0	0	0	0	0	0	0	0	0	0	0	0	0	0	0	0	0
	5156.8	-1.17323e-06	3.99e-58	0	0	0	0	0	3.99e-58	0	0	0	0	0	0	0	0	0	0	0	0	0	0	0	0	0	0	0	0	0	0	0	0
	5154.87	0.000357692	5.31e-58	0	0	0	0	0	5.31e-58	0	0	0	0	0	0	0	0	0	0	0	0	0	0	0	0	0	0	0	0	0	0	0	0
	5152.94	0.000584116	7.06e-58	0	0	0	0	0	7.06e-58	0	0	0	0	0	0	0	0	0	0	0	0	0	0	0	0	0	0	0	0	0	0	0	0
	5151.02	0.000860704	9.37e-58	0	0	0	0	0	9.37e-58	0	0	0	0	0	0	0	0	0	0	0	0	0	0	0	0	0	0	0	0	0	0	0	0
	5149.09	0.000659904	1.24e-57	0	0	0	0	0	1.24e-57	0	0	0	0	0	0	0	0	0	0	0	0	0	0	0	0	0	0	0	0	0	0	0	0
	5147.16	0.000497199	1.65e-57	0	0	0	0	0	1.65e-57	0	0	0	0	0	0	0	0	0	0	0	0	0	0	0	0	0	0	0	0	0	0	0	0
	5145.23	2.13315e-05	2.19e-57	0	0	0	0	0	2.19e-57	0	0	0	0	0	0	0	0	0	0	0	0	0	0	0	0	0	0	0	0	0	0	0	0
	5143.3	-1.27764e-05	2.9e-57	0	0	0	0	0	2.9e-57	0	0	0	0	0	0	0	0	0	0	0	0	0	0	0	0	0	0	0	0	0	0	0	0
	5141.37	-8.00025e-05	3.85e-57	0	0	0	0	0	3.85e-57	0	0	0	0	0	0	0	0	0	0	0	0	0	0	0	0	0	0	0	0	0	0	0	0
	5139.44	-0.000223425	5.11e-57	0	0	0	0	0	5.11e-57	0	0	0	0	0	0	0	0	0	0	0	0	0	0	0	0	0	0	0	0	0	0	0	0
	5137.52	-0.000632975	6.77e-57	0	0	0	0	0	6.77e-57	0	0	0	0	0	0	0	0	0	0	0	0	0	0	0	0	0	0	0	0	0	0	0	0
	5135.59	-0.000228565	8.97e-57	0	0	0	0	0	8.97e-57	0	0	0	0	0	0	0	0	0	0	0	0	0	0	0	0	0	0	0	0	0	0	0	0
	5133.66	3.11877e-06	1.18e-56	0	0	0	0	0	1.18e-56	0	0	0	0	0	0	0	0	0	0	0	0	0	0	0	0	0	0	0	0	0	0	0	0
	5131.73	-0.00036885	1.57e-56	0	0	0	0	0	1.57e-56	0	0	0	0	0	0	0	0	0	0	0	0	0	0	0	0	0	0	0	0	0	0	0	0
	5129.8	-0.000117042	2.08e-56	0	0	0	0	0	2.08e-56	0	0	0	0	0	0	0	0	0	0	0	0	0	0	0	0	0	0	0	0	0	0	0	0
	5127.87	-0.000375033	2.75e-56	0	0	0	0	0	2.75e-56	0	0	0	0	0	0	0	0	0	0	0	0	0	0	0	0	0	0	0	0	0	0	0	0
	5125.94	-0.000274204	3.64e-56	0	0	0	0	0	3.64e-56	0	0	0	0	0	0	0	0	0	0	0	0	0	0	0	0	0	0	0	0	0	0	0	0
	5124.02	0.000116639	4.81e-56	0	0	0	0	0	4.81e-56	0	0	0	0	0	0	0	0	0	0	0	0	0	0	0	0	0	0	0	0	0	0	0	0
	5122.09	2.23904e-05	6.37e-56	0	0	0	0	0	6.37e-56	0	0	0	0	0	0	0	0	0	0	0	0	0	0	0	0	0	0	0	0	0	0	0	0
	5120.16	0.000538433	8.41e-56	0	0	0	0	0	8.41e-56	0	0	0	0	0	0	0	0	0	0	0	0	0	0	0	0	0	0	0	0	0	0	0	0
	5118.23	0.000220331	1.11e-55	0	0	0	0	0	1.11e-55	0	0	0	0	0	0	0	0	0	0	0	0	0	0	0	0	0	0	0	0	0	0	0	0
	5116.3	0.00012144	1.46e-55	0	0	0	0	0	1.46e-55	0	0	0	0	0	0	0	0	0	0	0	0	0	0	0	0	0	0	0	0	0	0	0	0
	5114.37	0.000241887	1.93e-55	0	0	0	0	0	1.93e-55	0	0	0	0	0	0	0	0	0	0	0	0	0	0	0	0	0	0	0	0	0	0	0	0
	5112.45	0.000125003	2.55e-55	0	0	0	0	0	2.55e-55	0	0	0	0	0	0	0	0	0	0	0	0	0	0	0	0	0	0	0	0	0	0	0	0
	5110.52	0.000156259	3.37e-55	0	0	0	0	0	3.37e-55	0	0	0	0	0	0	0	0	0	0	0	0	0	0	0	0	0	0	0	0	0	0	0	0
	5108.59	-0.000270785	4.45e-55	0	0	0	0	0	4.45e-55	0	0	0	0	0	0	0	0	0	0	0	0	0	0	0	0	0	0	0	0	0	0	0	0
	5106.66	-3.26415e-05	5.87e-55	0	0	0	0	0	5.87e-55	0	0	0	0	0	0	0	0	0	0	0	0	0	0	0	0	0	0	0	0	0	0	0	0
	5104.73	0.000248439	7.73e-55	0	0	0	0	0	7.73e-55	0	0	0	0	0	0	0	0	0	0	0	0	0	0	0	0	0	0	0	0	0	0	0	0
	5102.8	3.91461e-05	1.01e-54	0	0	0	0	0	1.01e-54	0	0	0	0	0	0	0	0	0	0	0	0	0	0	0	0	0	0	0	0	0	0	0	0
	5100.88	-2.88619e-05	1.34e-54	0	0	0	0	0	1.34e-54	0	0	0	0	0	0	0	0	0	0	0	0	0	0	0	0	0	0	0	0	0	0	0	0
	5098.95	-1.98837e-07	1.76e-54	0	0	0	0	0	1.76e-54	0	0	0	0	0	0	0	0	0	0	0	0	0	0	0	0	0	0	0	0	0	0	0	0
	5097.02	-0.000253816	2.32e-54	0	0	0	0	0	2.32e-54	0	0	0	0	0	0	0	0	0	0	0	0	0	0	0	0	0	0	0	0	0	0	0	0
	5095.09	-0.000351313	3.06e-54	0	0	0	0	0	3.06e-54	0	0	0	0	0	0	0	0	0	0	0	0	0	0	0	0	0	0	0	0	0	0	0	0
	5093.16	-0.000393282	4.03e-54	0	0	0	0	0	4.03e-54	0	0	0	0	0	0	0	0	0	0	0	0	0	0	0	0	0	0	0	0	0	0	0	0
	5091.23	0.000181061	5.3e-54	0	0	0	0	0	5.3e-54	0	0	0	0	0	0	0	0	0	0	0	0	0	0	0	0	0	0	0	0	0	0	0	0
	5089.3	0.000510147	6.96e-54	0	0	0	0	0	6.96e-54	0	0	0	0	0	0	0	0	0	0	0	0	0	0	0	0	0	0	0	0	0	0	0	0
	5087.38	0.000425188	9.16e-54	0	0	0	0	0	9.16e-54	0	0	0	0	0	0	0	0	0	0	0	0	0	0	0	0	0	0	0	0	0	0	0	0
	5085.45	-1.31652e-05	1.2e-53	0	0	0	0	0	1.2e-53	0	0	0	0	0	0	0	0	0	0	0	0	0	0	0	0	0	0	0	0	0	0	0	0
	5083.52	-0.000620782	1.58e-53	0	0	0	0	0	1.58e-53	0	0	0	0	0	0	0	0	0	0	0	0	0	0	0	0	0	0	0	0	0	0	0	0
	5081.59	-0.000422238	2.07e-53	0	0	0	0	0	2.07e-53	0	0	0	0	0	0	0	0	0	0	0	0	0	0	0	0	0	0	0	0	0	0	0	0
	5079.66	5.60372e-05	2.72e-53	0	0	0	0	0	2.72e-53	0	0	0	0	0	0	0	0	0	0	0	0	0	0	0	0	0	0	0	0	0	0	0	0
	5077.73	0.000282215	3.57e-53	0	0	0	0	0	3.57e-53	0	0	0	0	0	0	0	0	0	0	0	0	0	0	0	0	0	0	0	0	0	0	0	0
	5075.81	-7.81217e-06	4.69e-53	0	0	0	0	0	4.69e-53	0	0	0	0	0	0	0	0	0	0	0	0	0	0	0	0	0	0	0	0	0	0	0	0
	5073.88	0.000155005	6.15e-53	0	0	0	0	0	6.15e-53	0	0	0	0	0	0	0	0	0	0	0	0	0	0	0	0	0	0	0	0	0	0	0	0
	5071.95	0.000611332	8.06e-53	0	0	0	0	0	8.06e-53	0	0	0	0	0	0	0	0	0	0	0	0	0	0	0	0	0	0	0	0	0	0	0	0
	5070.02	0.000352373	1.05e-52	0	0	0	0	0	1.05e-52	0	0	0	0	0	0	0	0	0	0	0	0	0	0	0	0	0	0	0	0	0	0	0	0
	5068.09	0.000200017	1.38e-52	0	0	0	0	0	1.38e-52	0	0	0	0	0	0	0	0	0	0	0	0	0	0	0	0	0	0	0	0	0	0	0	0
	5066.16	0.000280878	1.81e-52	0	0	0	0	0	1.81e-52	0	0	0	0	0	0	0	0	0	0	0	0	0	0	0	0	0	0	0	0	0	0	0	0
	5064.23	0.000699058	2.37e-52	0	0	0	0	0	2.37e-52	0	0	0	0	0	0	0	0	0	0	0	0	0	0	0	0	0	0	0	0	0	0	0	0
	5062.31	0.000427917	3.1e-52	0	0	0	0	0	3.1e-52	0	0	0	0	0	0	0	0	0	0	0	0	0	0	0	0	0	0	0	0	0	0	0	0
	5060.38	6.1319e-05	4.06e-52	0	0	0	0	0	4.06e-52	0	0	0	0	0	0	0	0	0	0	0	0	0	0	0	0	0	0	0	0	0	0	0	0
	5058.45	0.000626238	5.32e-52	0	0	0	0	0	5.32e-52	0	0	0	0	0	0	0	0	0	0	0	0	0	0	0	0	0	0	0	0	0	0	0	0
	5056.52	0.000536288	6.95e-52	0	0	0	0	0	6.95e-52	0	0	0	0	0	0	0	0	0	0	0	0	0	0	0	0	0	0	0	0	0	0	0	0
	5054.59	0.000306215	9.09e-52	0	0	0	0	0	9.09e-52	0	0	0	0	0	0	0	0	0	0	0	0	0	0	0	0	0	0	0	0	0	0	0	0
	5052.66	5.64123e-05	1.18e-51	0	0	0	0	0	1.18e-51	0	0	0	0	0	0	0	0	0	0	0	0	0	0	0	0	0	0	0	0	0	0	0	0
	5050.73	0.000107919	1.55e-51	0	0	0	0	0	1.55e-51	1.18e-98	0	0	0	0	0	0	0	0	0	0	0	0	0	0	0	0	0	0	0	0	0	0	0
	5048.81	0.000296039	2.02e-51	0	0	0	0	0	2.02e-51	1.88e-98	0	0	0	0	0	0	0	0	0	0	0	0	0	0	0	0	0	0	0	0	0	0	0
	5046.88	-5.04637e-05	2.64e-51	0	0	0	0	0	2.64e-51	2.99e-98	0	0	0	0	0	0	0	0	0	0	0	0	0	0	0	0	0	0	0	0	0	0	0
	5044.95	-0.000205815	3.45e-51	0	0	0	0	0	3.45e-51	4.76e-98	0	0	0	0	0	0	0	0	0	0	0	0	0	0	0	0	0	0	0	0	0	0	0
	5043.02	-0.000606462	4.51e-51	0	0	0	0	0	4.51e-51	7.58e-98	0	0	0	0	0	0	0	0	0	0	0	0	0	0	0	0	0	0	0	0	0	0	0
	5041.09	-0.000512241	5.88e-51	0	0	0	0	0	5.88e-51	1.2e-97	0	0	0	0	0	0	0	0	0	0	0	0	0	0	0	0	0	0	0	0	0	0	0
	5039.16	0.000663491	7.67e-51	0	0	0	0	0	7.67e-51	1.91e-97	0	0	0	0	0	0	0	0	0	0	0	0	0	0	0	0	0	0	0	0	0	0	0
	5037.23	0.00116	1e-50	0	0	0	0	0	1e-50	3.04e-97	0	0	0	0	0	0	0	0	0	0	0	0	0	0	0	0	0	0	0	0	0	0	0
	5035.31	0.000537048	1.3e-50	0	0	0	0	0	1.3e-50	4.83e-97	0	0	0	0	0	0	0	0	0	0	0	0	0	0	0	0	0	0	0	0	0	0	0
	5033.38	-2.29955e-05	1.69e-50	0	0	0	0	0	1.69e-50	7.67e-97	0	0	0	0	0	0	0	0	0	0	0	0	0	0	0	0	0	0	0	0	0	0	0
	5031.45	-0.000169445	2.21e-50	0	0	0	0	0	2.21e-50	1.21e-96	0	0	0	0	0	0	0	0	0	0	0	0	0	0	0	0	0	0	0	0	0	0	0
	5029.52	0.000271331	2.87e-50	0	0	0	0	0	2.87e-50	1.92e-96	0	0	0	0	0	0	0	0	0	0	0	0	0	0	0	0	0	0	0	0	0	0	0
	5027.59	0.000538263	3.74e-50	0	0	0	0	0	3.74e-50	3.05e-96	0	0	0	0	0	0	0	0	0	0	0	0	0	0	0	0	0	0	0	0	0	0	0
	5025.66	-0.000278425	4.87e-50	0	0	0	0	0	4.87e-50	4.84e-96	0	0	0	0	0	0	0	0	0	0	0	0	0	0	0	0	0	0	0	0	0	0	0
	5023.73	-0.000652452	6.34e-50	0	0	0	0	0	6.34e-50	7.66e-96	0	0	0	0	0	0	0	0	0	0	0	0	0	0	0	0	0	0	0	0	0	0	0
	5021.81	-0.000196127	8.24e-50	0	0	0	0	0	8.24e-50	1.21e-95	0	0	0	0	0	0	0	0	0	0	0	0	0	0	0	0	0	0	0	0	0	0	0
	5019.88	0.000325703	1.07e-49	0	0	0	0	0	1.07e-49	1.91e-95	0	0	0	0	0	0	0	0	0	0	0	0	0	0	0	0	0	0	0	0	0	0	0
	5017.95	0.000415661	1.39e-49	0	0	0	0	0	1.39e-49	3.03e-95	0	0	0	0	0	0	0	0	0	0	0	0	0	0	0	0	0	0	0	0	0	0	0
	5016.02	0.000139684	1.8e-49	0	0	0	0	0	1.8e-49	4.79e-95	0	0	0	0	0	0	0	0	0	0	0	0	0	0	0	0	0	0	0	0	0	0	0
	5014.09	-0.000148557	2.34e-49	0	0	0	0	0	2.34e-49	7.56e-95	0	0	0	0	0	0	0	0	0	0	0	0	0	0	0	0	0	0	0	0	0	0	0
	5012.16	0.000255622	3.05e-49	0	0	0	0	0	3.05e-49	1.19e-94	0	0	0	0	0	0	0	0	0	0	0	0	0	0	0	0	0	0	0	0	0	0	0
	5010.24	3.6947e-05	3.95e-49	0	0	0	0	0	3.95e-49	1.88e-94	0	0	0	0	0	0	0	0	0	0	0	0	0	0	0	0	0	0	0	0	0	0	0
	5008.31	-3.41467e-05	5.13e-49	0	0	0	0	0	5.13e-49	2.97e-94	0	0	0	0	0	0	0	0	0	0	0	0	0	0	0	0	0	0	0	0	0	0	0
	5006.38	0.00072535	6.66e-49	0	0	0	0	0	6.66e-49	4.68e-94	0	0	0	0	0	0	0	0	0	0	0	0	0	0	0	0	0	0	0	0	0	0	0
	5004.45	0.000932356	8.63e-49	0	0	0	0	0	8.63e-49	7.37e-94	0	0	0	0	0	0	0	0	0	0	0	0	0	0	0	0	0	0	0	0	0	0	0
	5002.52	0.000264322	1.11e-48	0	0	0	0	0	1.11e-48	1.16e-93	0	0	0	0	0	0	0	0	0	0	0	0	0	0	0	0	0	0	0	0	0	0	0
	5000.59	3.26983e-05	1.45e-48	0	0	0	0	0	1.45e-48	1.82e-93	0	0	0	0	0	0	0	0	0	0	0	0	0	0	0	0	0	0	0	0	0	0	0
	4998.66	-0.00019561	1.87e-48	0	0	0	0	0	1.87e-48	2.87e-93	0	0	0	0	0	0	0	0	0	0	0	0	0	0	0	0	0	0	0	0	0	0	0
	4996.74	-0.000217686	2.43e-48	0	0	0	0	0	2.43e-48	4.52e-93	0	0	0	0	0	0	0	0	0	0	0	0	0	0	0	0	0	0	0	0	0	0	0
	4994.81	-0.000401314	3.15e-48	0	0	0	0	0	3.15e-48	7.1e-93	0	0	0	0	0	0	0	0	0	0	0	0	0	0	0	0	0	0	0	0	0	0	0
	4992.88	-0.00029603	4.07e-48	0	0	0	0	0	4.07e-48	1.11e-92	0	0	0	0	0	0	0	0	0	0	0	0	0	0	0	0	0	0	0	0	0	0	0
	4990.95	7.67889e-05	5.27e-48	0	0	0	0	0	5.27e-48	1.75e-92	0	0	0	0	0	0	0	0	0	0	0	0	0	0	0	0	0	0	0	0	0	0	0
	4989.02	0.000400546	6.82e-48	0	0	0	1.75e-98	0	6.82e-48	2.75e-92	0	0	0	0	0	0	0	0	0	0	0	0	0	0	0	0	0	0	0	0	0	0	0
	4987.09	0.000863524	8.82e-48	0	0	0	3.27e-98	0	8.82e-48	4.31e-92	0	0	0	0	0	0	0	0	0	0	0	0	0	0	0	0	0	0	0	0	0	0	0
	4985.16	0.000652226	1.13e-47	0	0	0	6.09e-98	0	1.13e-47	6.76e-92	0	0	0	0	0	0	0	0	0	0	0	0	0	0	0	0	0	0	0	0	0	0	0
	4983.24	0.000420572	1.47e-47	0	0	0	1.13e-97	0	1.47e-47	1.05e-91	0	0	0	0	0	0	0	0	0	0	0	0	0	0	0	0	0	0	0	0	0	0	0
	4981.31	0.000367099	1.9e-47	0	0	0	2.1e-97	0	1.9e-47	1.65e-91	0	0	0	0	0	0	0	0	0	0	0	0	0	0	0	0	0	0	0	0	0	0	0
	4979.38	-5.17655e-05	2.45e-47	0	0	0	3.9e-97	0	2.45e-47	2.59e-91	0	0	0	0	0	0	0	0	0	0	0	0	0	0	0	0	0	0	0	0	0	0	0
	4977.45	8.59653e-05	3.17e-47	0	0	0	7.24e-97	0	3.17e-47	4.06e-91	0	0	0	0	0	0	0	0	0	0	0	0	0	0	0	0	0	0	0	0	0	0	0
	4975.52	0.000201285	4.09e-47	0	0	0	1.34e-96	0	4.09e-47	6.35e-91	0	0	0	0	0	0	0	0	0	0	0	0	0	0	0	0	0	0	0	0	0	0	0
	4973.59	-2.54065e-05	5.27e-47	0	0	0	2.48e-96	0	5.27e-47	9.93e-91	0	0	0	0	0	0	0	1.2e-98	0	0	0	0	0	0	0	0	0	0	0	0	0	0	0
	4971.67	0.000322877	6.8e-47	0	0	0	4.59e-96	0	6.8e-47	1.55e-90	0	0	0	0	0	0	0	1.81e-98	0	0	0	0	0	0	0	0	0	0	0	0	0	0	0
	4969.74	0.000342457	8.77e-47	0	0	0	8.49e-96	0	8.77e-47	2.42e-90	0	0	0	0	0	0	0	2.72e-98	0	0	0	0	0	0	0	0	0	0	0	0	0	0	0
	4967.81	-9.28131e-05	1.13e-46	0	0	0	1.56e-95	0	1.13e-46	3.78e-90	0	0	0	0	0	0	0	4.1e-98	0	0	0	0	0	0	0	0	0	0	0	0	0	0	0
	4965.88	-3.60473e-05	1.45e-46	0	0	0	2.89e-95	0	1.45e-46	5.9e-90	0	0	0	0	0	0	0	6.17e-98	0	0	0	0	0	0	0	0	0	0	0	0	0	0	0
	4963.95	0.000248959	1.87e-46	0	0	0	5.32e-95	0	1.87e-46	9.19e-90	0	0	0	0	0	0	0	9.27e-98	0	0	0	0	0	0	0	0	0	0	0	0	0	0	0
	4962.02	-2.42463e-05	2.41e-46	0	0	0	9.81e-95	0	2.41e-46	1.43e-89	0	0	0	0	0	0	0	1.39e-97	0	0	0	0	0	0	0	0	0	0	0	0	0	0	0
	4960.1	-0.000457304	3.11e-46	0	0	0	1.8e-94	0	3.11e-46	2.23e-89	0	0	0	0	0	0	0	2.09e-97	0	0	0	0	0	0	0	0	0	0	0	0	0	0	0
	4958.17	-0.00071993	4e-46	0	0	0	3.31e-94	0	4e-46	3.47e-89	0	0	0	0	0	0	0	3.14e-97	0	0	0	0	0	0	0	0	0	0	0	0	0	0	0
	4956.24	-0.000159617	5.15e-46	0	0	0	6.09e-94	0	5.15e-46	5.41e-89	0	0	0	0	0	0	0	4.72e-97	0	0	0	0	0	0	0	0	0	0	0	0	0	0	0
	4954.31	0.00017095	6.62e-46	0	0	0	1.11e-93	0	6.62e-46	8.41e-89	0	0	0	0	0	0	0	7.09e-97	0	0	0	0	0	0	0	0	0	0	0	0	0	0	0
	4952.38	0.00019833	8.51e-46	0	0	0	2.04e-93	0	8.51e-46	1.3e-88	0	0	0	0	0	0	0	1.06e-96	0	0	0	0	0	0	0	0	0	0	0	0	0	0	0
	4950.45	0.000550601	1.09e-45	0	0	0	3.75e-93	0	1.09e-45	2.03e-88	0	0	0	0	0	0	0	1.59e-96	0	0	0	0	0	0	0	0	0	0	0	0	0	0	0
	4948.52	0.000495876	1.4e-45	0	0	0	6.86e-93	0	1.4e-45	3.15e-88	0	0	0	0	0	0	0	2.39e-96	0	0	0	0	0	0	0	0	0	0	0	0	0	0	0
	4946.6	0.000243942	1.8e-45	0	0	0	1.25e-92	0	1.8e-45	4.9e-88	0	0	0	0	0	0	0	3.58e-96	0	0	0	0	0	0	0	0	0	0	0	0	0	0	0
	4944.67	8.73604e-05	2.31e-45	0	0	0	2.29e-92	0	2.31e-45	7.6e-88	0	0	0	0	0	0	0	5.36e-96	0	0	0	0	0	0	0	0	0	0	0	0	0	0	0
	4942.74	0.000258351	2.97e-45	0	0	0	4.18e-92	0	2.97e-45	1.17e-87	0	0	0	0	0	0	0	8.03e-96	0	0	0	0	0	0	0	0	0	0	0	0	0	0	0
	4940.81	0.00017816	3.81e-45	0	0	0	7.63e-92	0	3.81e-45	1.82e-87	0	0	0	0	0	0	0	1.2e-95	0	0	0	0	0	0	0	0	0	0	0	0	0	0	0
	4938.88	0.000379325	4.89e-45	0	0	0	1.39e-91	0	4.89e-45	2.83e-87	0	0	0	0	0	0	0	1.8e-95	0	0	0	0	0	0	0	0	0	0	0	0	0	0	0
	4936.95	0.000882292	6.28e-45	0	0	0	2.53e-91	0	6.28e-45	4.38e-87	0	0	0	0	0	0	0	2.69e-95	0	0	0	0	0	0	0	0	0	0	0	0	0	0	0
	4935.02	0.000627914	8.05e-45	0	0	0	4.6e-91	0	8.05e-45	6.78e-87	0	0	0	0	0	0	0	4.02e-95	0	0	0	0	0	0	0	0	0	0	0	0	0	0	0
	4933.1	-4.19903e-05	1.03e-44	0	0	0	8.36e-91	0	1.03e-44	1.05e-86	0	0	0	0	0	0	0	6.01e-95	0	0	0	0	0	0	0	0	0	0	0	0	0	0	0
	4931.17	0.000119098	1.32e-44	0	0	0	1.51e-90	0	1.32e-44	1.62e-86	0	0	0	0	0	0	0	8.98e-95	0	0	0	0	0	0	0	0	0	0	0	0	0	0	0
	4929.24	0.000281193	1.69e-44	0	0	0	2.75e-90	0	1.69e-44	2.51e-86	0	0	0	0	0	0	0	1.34e-94	0	0	0	0	0	0	0	0	0	0	0	0	0	0	0
	4927.31	0.000186846	2.16e-44	0	0	0	4.99e-90	0	2.16e-44	3.87e-86	0	0	0	0	0	0	0	2e-94	0	0	0	0	0	0	0	0	0	0	0	0	0	0	0
	4925.38	0.000296876	2.77e-44	0	0	0	9.03e-90	0	2.77e-44	5.98e-86	0	0	0	0	0	0	0	2.98e-94	0	0	0	0	0	0	0	0	0	0	0	0	0	0	0
	4923.45	0.000536911	3.55e-44	0	0	0	1.63e-89	0	3.55e-44	9.23e-86	0	0	0	0	0	0	0	4.46e-94	0	0	0	0	0	0	0	0	0	0	0	0	0	0	0
	4921.52	0.000128842	4.54e-44	0	0	0	2.95e-89	0	4.54e-44	1.42e-85	0	0	0	0	0	0	0	6.65e-94	0	0	0	0	0	0	0	0	0	0	0	0	0	0	0
	4919.6	-0.000349083	5.8e-44	0	0	0	5.33e-89	0	5.8e-44	2.19e-85	0	0	0	0	0	0	0	9.91e-94	0	0	0	0	0	0	0	0	0	0	0	0	0	0	0
	4917.67	-0.000366547	7.42e-44	0	0	0	9.62e-89	0	7.42e-44	3.38e-85	0	0	0	0	0	0	0	1.47e-93	0	0	0	0	0	0	0	0	0	0	0	0	0	0	0
	4915.74	-0.000315317	9.48e-44	0	0	0	1.73e-88	0	9.48e-44	5.21e-85	0	0	0	0	0	0	0	2.19e-93	0	0	0	0	0	0	0	0	0	0	0	0	0	0	0
	4913.81	0.00023265	1.21e-43	0	0	0	3.12e-88	0	1.21e-43	8.02e-85	0	0	0	0	0	0	0	3.27e-93	0	0	0	0	0	0	0	0	0	0	0	0	0	0	0
	4911.88	0.000584697	1.54e-43	0	0	0	5.62e-88	0	1.54e-43	1.23e-84	0	0	0	0	0	0	0	4.87e-93	0	0	0	0	0	0	0	0	0	0	0	0	0	0	0
	4909.95	0.000295428	1.97e-43	0	0	0	1.01e-87	0	1.97e-43	1.89e-84	0	0	0	0	0	0	0	7.25e-93	0	0	0	0	0	0	0	0	0	0	0	0	0	0	0
	4908.02	-7.76372e-05	2.52e-43	0	0	0	1.81e-87	0	2.52e-43	2.92e-84	0	0	0	0	0	0	0	1.07e-92	0	0	0	0	0	0	0	0	0	0	0	0	0	0	0
	4906.1	-9.8669e-06	3.21e-43	0	0	0	3.26e-87	0	3.21e-43	4.48e-84	0	0	0	0	0	0	0	1.6e-92	0	0	0	0	0	0	0	0	0	0	0	0	0	0	0
	4904.17	0.000237775	4.1e-43	0	0	0	5.84e-87	0	4.1e-43	6.89e-84	0	0	0	0	0	0	0	2.38e-92	0	0	0	0	0	0	0	0	0	0	0	0	0	0	0
	4902.24	0.000181463	5.23e-43	0	0	0	1.04e-86	0	5.23e-43	1.05e-83	0	0	0	0	0	0	0	3.53e-92	0	0	0	0	0	0	0	0	0	0	0	0	0	0	0
	4900.31	0.000227575	6.66e-43	0	0	0	1.87e-86	0	6.66e-43	1.62e-83	0	0	0	0	0	0	0	5.25e-92	0	0	0	0	0	0	0	0	0	0	0	0	0	0	0
	4898.38	0.000285935	8.49e-43	0	0	0	3.35e-86	0	8.49e-43	2.48e-83	0	0	0	0	0	0	0	7.8e-92	0	0	0	0	0	0	0	0	0	0	0	0	0	0	0
	4896.45	1.64248e-05	1.08e-42	0	0	0	5.99e-86	0	1.08e-42	3.81e-83	0	0	0	0	0	0	0	1.15e-91	0	0	0	0	0	0	0	0	0	0	0	0	0	0	0
	4894.53	-0.000251088	1.37e-42	0	0	0	1.06e-85	0	1.37e-42	5.84e-83	0	0	0	0	0	0	0	1.71e-91	0	0	0	0	0	0	0	0	0	0	0	0	0	0	0
	4892.6	0.000187318	1.75e-42	0	0	0	1.9e-85	0	1.75e-42	8.94e-83	0	0	0	0	0	0	0	2.54e-91	0	0	0	0	0	0	0	0	0	0	0	0	0	0	0
	4890.67	-1.24541e-05	2.23e-42	0	0	0	3.4e-85	0	2.23e-42	1.36e-82	0	0	0	0	0	0	0	3.77e-91	0	0	0	0	0	0	0	0	0	0	0	0	0	0	0
	4888.74	-0.000170019	2.84e-42	0	0	0	6.05e-85	0	2.84e-42	2.09e-82	0	0	0	0	0	0	0	5.58e-91	0	0	0	0	0	0	0	0	0	0	0	0	0	0	0
	4886.81	-5.38421e-06	3.61e-42	0	0	0	1.07e-84	0	3.61e-42	3.2e-82	0	0	0	0	0	0	0	8.27e-91	0	0	0	0	0	0	0	0	0	0	0	0	0	0	0
	4884.88	0.000434624	4.59e-42	0	0	0	1.91e-84	0	4.59e-42	4.89e-82	0	0	0	0	0	0	0	1.22e-90	0	0	0	0	0	0	0	0	0	0	0	0	0	0	0
	4882.95	0.000200423	5.83e-42	0	0	0	3.4e-84	0	5.83e-42	7.47e-82	0	0	0	0	0	0	0	1.81e-90	0	0	0	0	0	0	0	0	0	0	0	0	0	0	0
	4881.03	0.000157753	7.41e-42	0	0	0	6.03e-84	0	7.41e-42	1.14e-81	0	0	0	0	0	0	0	2.68e-90	0	0	0	0	0	0	0	0	0	0	0	0	0	0	0
	4879.1	0.000254767	9.42e-42	0	0	0	1.06e-83	0	9.42e-42	1.74e-81	0	0	0	0	0	0	0	3.96e-90	0	0	0	0	0	0	0	0	0	0	0	0	0	0	0
	4877.17	0.000171111	1.19e-41	0	0	0	1.89e-83	0	1.19e-41	2.65e-81	0	0	0	0	0	0	0	5.86e-90	0	0	0	0	0	0	0	0	0	0	0	0	0	0	0
	4875.24	-0.000243059	1.51e-41	0	0	0	3.35e-83	0	1.51e-41	4.04e-81	0	0	0	0	0	0	0	8.66e-90	0	0	0	0	0	0	0	0	0	0	0	0	0	0	0
	4873.31	-0.000291868	1.92e-41	0	0	0	5.92e-83	0	1.92e-41	6.16e-81	0	0	0	0	0	0	0	1.27e-89	0	0	0	0	0	0	0	0	0	0	0	0	0	0	0
	4871.38	5.59259e-07	2.44e-41	0	0	0	1.04e-82	0	2.44e-41	9.39e-81	0	0	0	0	0	0	0	1.88e-89	0	0	0	0	0	0	0	0	0	0	0	0	0	0	0
	4869.45	0.000189975	3.1e-41	0	0	0	1.84e-82	0	3.1e-41	1.42e-80	0	0	0	0	0	0	0	2.78e-89	0	0	0	0	0	0	0	0	0	0	0	0	0	0	0
	4867.53	0.000303201	3.93e-41	0	0	0	3.25e-82	0	3.93e-41	2.17e-80	0	0	0	0	0	0	0	4.11e-89	0	0	0	0	0	0	0	0	0	0	0	0	0	0	0
	4865.6	0.000117764	4.98e-41	0	0	0	5.74e-82	0	4.98e-41	3.3e-80	0	0	0	0	0	0	0	6.06e-89	0	0	0	0	0	0	0	0	0	0	0	0	0	0	0
	4863.67	0.000113576	6.31e-41	0	0	0	1.01e-81	0	6.31e-41	5.02e-80	0	0	0	0	0	0	0	8.94e-89	0	0	0	0	0	0	0	0	0	0	0	0	0	0	0
	4861.74	0.000266693	7.99e-41	0	0	0	1.77e-81	0	7.99e-41	7.63e-80	0	0	0	0	0	0	0	1.31e-88	0	0	0	0	0	0	0	0	0	0	0	0	0	0	0
	4859.81	0.000350064	1.01e-40	0	0	0	3.12e-81	0	1.01e-40	1.16e-79	0	0	0	0	0	0	0	1.94e-88	0	0	0	0	0	0	0	0	0	0	0	0	0	0	0
	4857.88	0.000336959	1.28e-40	0	0	0	5.48e-81	0	1.28e-40	1.76e-79	0	0	0	0	0	0	0	2.85e-88	0	0	0	0	0	0	0	0	0	0	0	0	0	0	0
	4855.96	0.000223754	1.62e-40	0	0	0	9.62e-81	0	1.62e-40	2.67e-79	0	0	0	0	0	0	0	4.2e-88	0	0	0	0	0	0	0	0	0	0	0	0	0	0	0
	4854.03	-0.000360751	2.05e-40	0	0	0	1.68e-80	0	2.05e-40	4.04e-79	0	0	0	0	0	0	0	6.19e-88	0	0	0	0	0	0	0	0	0	0	0	0	0	0	0
	4852.1	-0.000269795	2.59e-40	0	0	0	2.95e-80	0	2.59e-40	6.13e-79	0	0	0	0	0	0	0	9.1e-88	0	0	0	0	0	0	0	0	0	0	0	0	0	0	0
	4850.17	-0.000249641	3.28e-40	0	0	0	5.16e-80	0	3.28e-40	9.29e-79	0	0	0	0	0	0	0	1.33e-87	0	0	0	0	0	0	0	0	0	0	0	0	0	0	0
	4848.24	-3.50126e-05	4.14e-40	0	0	0	9.02e-80	0	4.14e-40	1.4e-78	0	0	0	0	0	0	0	1.96e-87	0	0	0	0	0	0	0	0	0	0	0	0	0	0	0
	4846.31	0.000368741	5.23e-40	0	0	0	1.57e-79	0	5.23e-40	2.12e-78	0	0	0	0	0	0	0	2.89e-87	0	0	0	0	0	0	0	0	0	0	0	0	0	0	0
	4844.39	0.000398737	6.61e-40	0	0	0	2.75e-79	0	6.61e-40	3.22e-78	0	0	0	0	0	0	0	4.24e-87	0	0	0	0	0	0	0	0	0	0	0	0	0	0	0
	4842.46	0.000662137	8.35e-40	0	0	0	4.79e-79	0	8.35e-40	4.86e-78	0	0	0	0	0	0	0	6.23e-87	0	0	0	0	0	0	0	0	0	0	0	0	0	0	0
	4840.53	0.000391793	1.05e-39	0	0	0	8.35e-79	0	1.05e-39	7.35e-78	0	0	0	0	0	0	0	9.15e-87	0	0	0	0	0	0	0	0	0	0	0	0	0	0	0
	4838.6	-0.000243421	1.33e-39	0	0	0	1.45e-78	0	1.33e-39	1.11e-77	0	0	0	0	0	0	0	1.34e-86	0	0	0	0	0	0	0	0	0	0	0	0	0	0	0
	4836.67	-0.000279721	1.67e-39	0	0	0	2.52e-78	0	1.67e-39	1.67e-77	0	0	0	0	0	0	0	1.96e-86	0	0	0	0	0	0	0	0	0	0	0	0	0	0	0
	4834.74	0.000472325	2.11e-39	0	0	0	4.39e-78	0	2.11e-39	2.53e-77	0	0	0	0	0	0	0	2.88e-86	0	0	0	0	0	0	0	0	0	0	0	0	0	0	0
	4832.81	0.00103	2.66e-39	0	0	0	7.62e-78	0	2.66e-39	3.81e-77	0	0	0	0	0	0	0	4.22e-86	0	0	0	0	0	0	0	0	0	0	0	0	0	0	0
	4830.89	0.000733065	3.36e-39	0	0	0	1.32e-77	0	3.36e-39	5.75e-77	0	0	0	0	0	0	0	6.19e-86	0	0	0	0	0	0	0	0	0	0	0	0	0	0	0
	4828.96	0.000216502	4.23e-39	0	0	0	2.29e-77	0	4.23e-39	8.66e-77	0	0	0	0	0	0	0	9.06e-86	0	0	0	0	0	0	0	0	0	0	0	0	0	0	0
	4827.03	0.000267687	5.33e-39	0	0	0	3.96e-77	0	5.33e-39	1.3e-76	0	0	0	0	0	0	0	1.32e-85	0	0	0	0	0	0	0	0	0	0	0	0	0	0	0
	4825.1	8.10088e-06	6.71e-39	0	0	0	6.85e-77	0	6.71e-39	1.96e-76	0	0	0	0	0	0	0	1.94e-85	0	0	0	0	0	0	0	0	0	0	0	0	0	0	0
	4823.17	0.000232371	8.45e-39	0	0	0	1.18e-76	0	8.45e-39	2.95e-76	0	0	0	0	0	0	0	2.83e-85	0	0	0	0	0	0	0	0	0	0	0	0	0	0	0
	4821.24	0.000529112	1.06e-38	0	0	0	2.04e-76	0	1.06e-38	4.44e-76	0	0	0	0	0	0	0	4.15e-85	0	0	0	0	0	0	0	0	0	0	0	0	0	0	0
	4819.31	0.000566536	1.33e-38	0	0	0	3.52e-76	0	1.33e-38	6.67e-76	0	0	0	0	0	0	0	6.06e-85	0	0	0	0	0	0	0	0	0	0	0	0	0	0	0
	4817.39	0.000649125	1.68e-38	0	0	0	6.08e-76	0	1.68e-38	1e-75	0	0	0	0	0	0	0	8.86e-85	0	0	0	0	0	0	0	0	0	0	0	0	0	0	0
	4815.46	9.66273e-05	2.11e-38	0	0	0	1.04e-75	0	2.11e-38	1.5e-75	0	0	0	0	0	0	0	1.29e-84	0	0	0	0	0	0	0	0	0	0	0	0	0	0	0
	4813.53	0.00023105	2.65e-38	0	0	0	1.8e-75	0	2.65e-38	2.26e-75	0	0	0	0	0	0	0	1.88e-84	0	0	0	0	0	0	0	0	0	0	0	0	0	0	0
	4811.6	0.000348002	3.33e-38	0	0	0	3.09e-75	0	3.33e-38	3.39e-75	0	0	0	0	0	0	0	2.75e-84	0	0	0	0	0	0	0	0	0	0	0	0	0	0	0
	4809.67	0.000551559	4.19e-38	0	0	0	5.32e-75	0	4.19e-38	5.08e-75	0	0	0	0	0	0	0	4.02e-84	0	0	0	0	0	0	0	0	0	0	0	0	0	0	0
	4807.74	0.000171326	5.26e-38	0	0	0	9.12e-75	0	5.26e-38	7.61e-75	0	0	0	0	0	0	0	5.86e-84	0	0	0	0	0	0	0	0	0	0	0	0	0	0	0
	4805.81	6.55185e-07	6.6e-38	0	0	0	1.56e-74	0	6.6e-38	1.14e-74	0	0	0	0	0	0	0	8.54e-84	0	0	0	0	0	0	0	0	0	0	0	0	0	0	0
	4803.89	3.57025e-05	8.29e-38	0	0	0	2.68e-74	0	8.29e-38	1.7e-74	0	0	0	0	0	0	0	1.24e-83	0	0	0	0	0	0	0	0	0	0	0	0	0	0	0
	4801.96	-0.000535511	1.04e-37	0	0	0	4.58e-74	0	1.04e-37	2.55e-74	0	0	0	0	0	0	0	1.81e-83	0	0	0	0	0	0	0	0	0	0	0	0	0	0	0
	4800.03	-0.000698076	1.3e-37	0	0	0	7.84e-74	0	1.3e-37	3.82e-74	0	0	0	0	0	0	0	2.63e-83	0	0	0	0	0	0	0	0	0	0	0	0	0	0	0
	4798.1	0.00014033	1.63e-37	0	0	0	1.34e-73	0	1.63e-37	5.71e-74	0	0	0	0	0	0	0	3.84e-83	0	0	0	0	0	0	0	0	0	0	0	0	0	0	0
	4796.17	0.000726236	2.04e-37	0	0	0	2.28e-73	0	2.04e-37	8.53e-74	0	0	0	0	0	0	0	5.58e-83	0	0	0	0	0	0	0	0	0	0	0	0	0	0	0
	4794.24	0.000485619	2.56e-37	0	0	0	3.9e-73	0	2.56e-37	1.27e-73	0	0	0	0	0	0	0	8.12e-83	0	0	0	0	0	0	0	0	0	0	0	0	0	0	0
	4792.31	0.000196038	3.21e-37	0	0	0	6.64e-73	0	3.21e-37	1.9e-73	0	0	0	0	0	0	0	1.18e-82	0	0	0	0	0	0	0	0	0	0	0	0	0	0	0
	4790.39	0.000234654	4.02e-37	0	0	0	1.13e-72	0	4.02e-37	2.83e-73	0	0	0	0	0	0	0	1.71e-82	0	0	0	0	0	0	0	0	0	0	0	0	0	0	0
	4788.46	0.000249748	5.03e-37	0	0	0	1.92e-72	0	5.03e-37	4.23e-73	0	0	0	0	0	0	0	2.49e-82	0	0	0	0	0	0	0	0	0	0	0	0	0	0	0
	4786.53	-6.80937e-05	6.29e-37	0	0	0	3.27e-72	0	6.29e-37	6.3e-73	0	0	0	0	0	0	0	3.62e-82	0	0	0	0	0	0	0	0	0	0	0	0	0	0	0
	4784.6	0.000191119	7.87e-37	0	0	0	5.55e-72	0	7.87e-37	9.39e-73	0	0	0	0	0	0	0	5.25e-82	0	0	0	0	0	0	0	0	0	0	0	0	0	0	0
	4782.67	0.000163127	9.85e-37	0	0	0	9.42e-72	0	9.85e-37	1.39e-72	0	0	0	0	0	0	0	7.62e-82	0	0	0	0	0	0	0	0	0	0	0	0	0	0	0
	4780.74	0.00016864	1.23e-36	0	0	0	1.59e-71	0	1.23e-36	2.08e-72	0	0	0	0	0	0	0	1.1e-81	0	0	0	0	0	0	0	0	0	0	0	0	0	0	0
	4778.82	0.000256445	1.53e-36	0	0	0	2.7e-71	0	1.53e-36	3.09e-72	0	0	0	0	0	0	0	1.6e-81	0	0	0	0	0	0	0	0	0	0	0	0	0	0	0
	4776.89	-0.000315357	1.92e-36	0	0	0	4.57e-71	0	1.92e-36	4.6e-72	0	0	0	0	0	0	0	2.32e-81	0	0	0	0	0	0	0	0	0	0	0	0	0	0	0
	4774.96	-0.000336517	2.39e-36	0	0	0	7.73e-71	0	2.39e-36	6.84e-72	0	0	0	0	0	0	0	3.36e-81	0	0	0	0	0	0	0	0	0	0	0	0	0	0	0
	4773.03	0.000101048	2.99e-36	0	0	0	1.3e-70	0	2.99e-36	1.01e-71	0	0	0	0	0	0	0	4.87e-81	0	0	0	0	0	0	0	0	0	0	0	0	0	0	0
	4771.1	0.000289204	3.73e-36	0	0	0	2.2e-70	0	3.73e-36	1.5e-71	0	0	0	0	0	0	0	7.05e-81	0	0	0	0	0	0	0	0	0	0	0	0	0	0	0
	4769.17	0.000377732	4.66e-36	0	0	0	3.71e-70	0	4.66e-36	2.23e-71	0	0	0	0	0	0	0	1.02e-80	0	0	0	0	0	0	0	0	0	0	0	0	0	0	0
	4767.24	0.000213021	5.81e-36	0	0	0	6.25e-70	0	5.81e-36	3.32e-71	0	0	0	0	0	0	0	1.47e-80	0	0	0	0	0	0	0	0	0	0	0	0	0	0	0
	4765.32	0.00021174	7.25e-36	0	0	0	1.05e-69	0	7.25e-36	4.92e-71	0	0	0	0	0	0	0	2.13e-80	0	0	0	0	0	0	0	0	0	0	0	0	0	0	0
	4763.39	0.000361339	9.03e-36	0	0	0	1.77e-69	0	9.03e-36	7.29e-71	0	0	0	0	0	0	0	3.08e-80	0	0	0	0	0	0	0	0	0	0	0	0	0	0	0
	4761.46	0.000324891	1.12e-35	0	0	0	2.97e-69	0	1.12e-35	1.08e-70	0	0	0	0	0	0	0	4.45e-80	0	0	0	0	0	0	0	0	0	0	0	0	0	0	0
	4759.53	0.000168377	1.4e-35	0	0	0	4.99e-69	0	1.4e-35	1.59e-70	0	0	0	0	0	0	0	6.44e-80	0	0	0	0	0	0	0	0	0	0	0	0	0	0	0
	4757.6	0.000418805	1.74e-35	0	0	0	8.37e-69	0	1.74e-35	2.36e-70	0	0	0	0	0	0	0	9.29e-80	0	0	0	0	0	0	0	0	0	0	0	0	0	0	0
	4755.67	0.000747264	2.17e-35	0	0	0	1.4e-68	0	2.17e-35	3.49e-70	0	0	0	0	0	0	0	1.34e-79	0	0	0	0	0	0	0	0	0	0	0	0	0	0	0
	4753.75	0.000586465	2.7e-35	0	0	0	2.34e-68	0	2.7e-35	5.17e-70	0	0	0	0	0	0	0	1.93e-79	0	0	0	0	0	0	0	0	0	0	0	0	0	0	0
	4751.82	0.000154622	3.36e-35	0	0	0	3.92e-68	0	3.36e-35	7.64e-70	0	0	0	0	0	0	0	2.79e-79	0	0	0	0	0	0	0	0	0	0	0	0	0	0	0
	4749.89	-0.000428677	4.18e-35	0	0	0	6.56e-68	0	4.18e-35	1.12e-69	0	0	0	0	0	0	0	4.02e-79	0	0	0	0	0	0	0	0	0	0	0	0	0	0	0
	4747.96	-0.000417874	5.2e-35	0	0	0	1.09e-67	0	5.2e-35	1.66e-69	0	0	0	0	0	0	0	5.8e-79	0	0	0	0	0	0	0	0	0	0	0	0	0	0	0
	4746.03	-0.000358269	6.46e-35	0	0	0	1.82e-67	0	6.46e-35	2.45e-69	0	0	0	0	0	0	0	8.35e-79	0	0	0	0	0	0	0	0	0	0	0	0	0	0	0
	4744.1	-6.48657e-05	8.03e-35	0	0	0	3.04e-67	0	8.03e-35	3.62e-69	0	0	0	0	0	0	0	1.2e-78	0	0	0	0	0	0	0	0	0	0	0	0	0	0	0
	4742.18	0.00021386	9.98e-35	0	0	0	5.07e-67	0	9.98e-35	5.33e-69	0	0	0	0	0	0	0	1.73e-78	0	0	0	0	0	0	0	0	0	0	0	0	0	0	0
	4740.25	-0.000112542	1.23e-34	0	0	0	8.44e-67	0	1.23e-34	7.86e-69	0	0	0	0	0	0	0	2.49e-78	0	0	0	0	0	0	0	0	0	0	0	0	0	0	0
	4738.32	-9.78352e-05	1.53e-34	0	0	0	1.4e-66	0	1.53e-34	1.15e-68	0	0	0	0	0	0	0	3.58e-78	0	0	0	0	0	0	0	0	0	0	0	0	0	0	0
	4736.39	0.000207794	1.9e-34	0	0	0	2.33e-66	0	1.9e-34	1.7e-68	0	0	0	0	0	0	0	5.15e-78	0	0	0	0	0	0	0	0	0	0	0	0	0	0	0
	4734.46	0.00012221	2.36e-34	0	0	0	3.87e-66	0	2.36e-34	2.5e-68	0	0	0	0	0	0	0	7.4e-78	0	0	0	0	0	0	0	0	0	0	0	0	0	0	0
	4732.53	0.000182082	2.93e-34	0	0	0	6.41e-66	0	2.93e-34	3.68e-68	0	0	0	0	0	0	0	1.06e-77	0	0	0	0	0	0	0	0	0	0	0	0	0	0	0
	4730.6	0.000231993	3.64e-34	0	0	0	1.06e-65	0	3.64e-34	5.41e-68	0	0	0	0	0	0	0	1.52e-77	0	0	0	0	0	0	0	0	0	0	0	0	0	0	0
	4728.68	0.000264761	4.51e-34	0	0	0	1.75e-65	0	4.51e-34	7.94e-68	0	0	0	0	0	0	0	2.19e-77	0	0	0	0	0	0	0	0	0	0	0	0	0	0	0
	4726.75	0.000424732	5.58e-34	0	0	0	2.9e-65	0	5.58e-34	1.16e-67	0	0	0	0	0	0	0	3.14e-77	0	0	0	0	0	0	0	0	0	0	0	0	0	0	0
	4724.82	0.000368934	6.92e-34	0	0	0	4.8e-65	0	6.92e-34	1.71e-67	0	0	0	0	0	0	0	4.51e-77	0	0	0	0	0	0	0	0	0	0	0	0	0	0	0
	4722.89	0.00101	8.57e-34	0	0	0	7.93e-65	0	8.57e-34	2.51e-67	0	0	0	0	0	0	0	6.47e-77	0	0	0	0	0	0	0	0	0	0	0	0	0	0	0
	4720.96	0.00138	1.06e-33	0	0	0	1.3e-64	0	1.06e-33	3.67e-67	0	0	0	0	0	0	0	9.27e-77	0	0	0	0	0	0	0	0	0	0	0	0	0	0	0
	4719.03	0.000751461	1.31e-33	0	0	0	2.15e-64	0	1.31e-33	5.39e-67	0	0	0	0	0	0	0	1.32e-76	0	0	0	0	0	0	0	0	0	0	0	0	0	0	0
	4717.1	0.000433783	1.62e-33	0	0	0	3.54e-64	0	1.62e-33	7.89e-67	0	0	0	0	0	0	0	1.9e-76	0	0	0	0	0	0	0	0	0	0	0	0	0	0	0
	4715.18	0.000216121	2e-33	0	0	0	5.83e-64	0	2e-33	1.15e-66	0	0	0	0	0	0	0	2.72e-76	0	0	0	0	0	0	0	0	0	0	0	0	0	0	0
	4713.25	6.9859e-05	2.48e-33	0	0	0	9.59e-64	0	2.48e-33	1.69e-66	0	0	0	0	0	0	0	3.9e-76	0	0	0	0	0	0	0	0	0	0	0	0	0	0	0
	4711.32	-0.000193437	3.06e-33	0	0	0	1.57e-63	0	3.06e-33	2.47e-66	0	0	0	0	0	0	0	5.58e-76	0	0	0	0	0	0	0	0	0	0	0	0	0	0	0
	4709.39	8.69129e-05	3.78e-33	0	0	0	2.58e-63	0	3.78e-33	3.61e-66	0	0	0	0	0	0	0	7.98e-76	0	0	0	0	0	0	0	0	0	0	0	0	0	0	0
	4707.46	0.000195222	4.67e-33	0	0	0	4.23e-63	0	4.67e-33	5.27e-66	0	0	0	0	0	0	0	1.14e-75	0	0	0	0	0	0	0	0	0	0	0	0	0	0	0
	4705.53	6.76378e-05	5.77e-33	0	0	0	6.93e-63	0	5.77e-33	7.7e-66	0	0	0	0	0	0	0	1.63e-75	0	0	0	0	0	0	0	0	0	0	0	0	0	0	0
	4703.6	0.000782677	7.13e-33	0	0	0	1.13e-62	0	7.13e-33	1.12e-65	0	0	0	0	0	0	0	2.32e-75	0	0	0	0	0	0	0	0	0	0	0	0	0	0	0
	4701.68	0.00114	8.79e-33	0	0	0	1.85e-62	0	8.79e-33	1.63e-65	0	0	0	0	0	0	0	3.32e-75	0	0	0	0	0	0	0	0	0	0	0	0	0	0	0
	4699.75	0.000287667	1.08e-32	0	0	0	3.03e-62	0	1.08e-32	2.39e-65	0	0	0	0	0	0	0	4.74e-75	0	0	0	0	0	0	0	0	0	0	0	0	0	0	0
	4697.82	-0.000244863	1.33e-32	0	0	0	4.94e-62	0	1.33e-32	3.48e-65	0	0	0	0	0	0	0	6.77e-75	0	0	0	0	0	0	0	0	0	0	0	0	0	0	0
	4695.89	-0.000166818	1.64e-32	0	0	0	8.06e-62	0	1.64e-32	5.07e-65	0	0	0	0	0	0	0	9.66e-75	0	0	0	0	0	0	0	0	0	0	0	0	0	0	0
	4693.96	0.000255309	2.03e-32	0	0	0	1.31e-61	0	2.03e-32	7.38e-65	0	0	0	0	0	0	0	1.37e-74	0	0	0	0	0	0	0	0	0	0	0	0	0	0	0
	4692.03	0.000253543	2.5e-32	0	0	0	2.13e-61	0	2.5e-32	1.07e-64	0	0	0	0	0	0	0	1.96e-74	0	0	0	0	0	0	0	0	0	0	0	0	0	0	0
	4690.1	1.34064e-06	3.08e-32	0	0	0	3.47e-61	0	3.08e-32	1.56e-64	0	0	0	0	0	0	0	2.79e-74	0	0	0	0	0	0	0	0	0	0	0	0	0	0	0
	4688.18	-0.000173793	3.79e-32	0	0	0	5.64e-61	0	3.79e-32	2.27e-64	0	0	0	0	0	0	0	3.98e-74	0	0	0	0	0	0	0	0	0	0	0	0	0	0	0
	4686.25	-0.000146912	4.67e-32	0	0	0	9.16e-61	0	4.67e-32	3.3e-64	0	0	0	0	0	0	0	5.67e-74	0	0	0	0	0	0	0	0	0	0	0	0	0	0	0
	4684.32	0.000212124	5.74e-32	0	0	0	1.48e-60	0	5.74e-32	4.79e-64	0	0	0	0	0	0	0	8.06e-74	0	0	0	0	0	0	0	0	0	0	0	0	0	0	0
	4682.39	-4.93317e-05	7.06e-32	0	0	0	2.4e-60	0	7.06e-32	6.95e-64	0	0	0	0	0	0	0	1.14e-73	0	0	0	0	0	0	0	0	0	0	0	0	0	0	0
	4680.46	4.82425e-07	8.69e-32	0	0	0	3.9e-60	0	8.69e-32	1e-63	0	0	0	0	0	0	0	1.63e-73	0	0	0	0	0	0	0	0	0	0	0	0	0	0	0
	4678.53	0.000644324	1.06e-31	0	0	0	6.3e-60	0	1.06e-31	1.46e-63	0	0	0	0	0	0	0	2.32e-73	0	0	0	0	0	0	0	0	0	0	0	0	0	0	0
	4676.61	0.000842405	1.31e-31	0	0	0	1.01e-59	0	1.31e-31	2.12e-63	0	0	0	0	0	0	0	3.29e-73	0	0	0	0	0	0	0	0	0	0	0	0	0	0	0
	4674.68	6.23961e-05	1.61e-31	0	0	0	1.64e-59	0	1.61e-31	3.07e-63	0	0	0	0	0	0	0	4.68e-73	0	0	0	0	0	0	0	0	0	0	0	0	0	0	0
	4672.75	-0.000303398	1.98e-31	0	0	0	2.65e-59	0	1.98e-31	4.44e-63	0	0	0	0	0	0	0	6.64e-73	0	0	0	0	0	0	0	0	0	0	0	0	0	0	0
	4670.82	7.87571e-05	2.43e-31	0	0	0	4.28e-59	0	2.43e-31	6.43e-63	0	0	0	0	0	0	0	9.43e-73	0	0	0	0	0	0	0	0	0	0	0	0	0	0	0
	4668.89	0.000363749	2.98e-31	0	0	0	6.89e-59	0	2.98e-31	9.31e-63	0	0	0	0	0	0	0	1.33e-72	0	0	0	0	0	0	0	0	0	0	0	0	0	0	0
	4666.96	-0.000162314	3.66e-31	0	0	0	1.1e-58	0	3.66e-31	1.34e-62	0	0	0	0	0	0	0	1.89e-72	0	0	0	0	0	0	0	0	0	0	0	0	0	0	0
	4665.03	7.00988e-05	4.48e-31	0	0	0	1.78e-58	0	4.48e-31	1.94e-62	0	0	0	0	0	0	0	2.69e-72	0	0	0	0	0	0	0	0	0	0	0	0	0	0	0
	4663.11	0.000557284	5.5e-31	0	0	0	2.86e-58	0	5.5e-31	2.81e-62	0	0	0	0	0	0	0	3.81e-72	0	0	0	0	0	0	0	0	0	0	0	0	0	0	0
	4661.18	0.000231687	6.74e-31	0	0	0	4.59e-58	0	6.74e-31	4.05e-62	0	0	0	0	0	0	0	5.4e-72	0	0	0	0	0	0	0	0	0	0	0	0	0	0	0
	4659.25	1.5151e-05	8.26e-31	0	0	0	7.37e-58	0	8.26e-31	5.85e-62	0	0	0	0	0	0	0	7.65e-72	0	0	0	0	0	0	0	0	0	0	0	0	0	0	0
	4657.32	0.000173551	1.01e-30	0	0	0	1.18e-57	0	1.01e-30	8.44e-62	0	0	0	0	0	0	0	1.08e-71	0	0	0	0	0	0	0	0	0	0	0	0	0	0	0
	4655.39	0.000204784	1.23e-30	0	0	0	1.88e-57	0	1.23e-30	1.21e-61	0	0	0	0	0	0	0	1.53e-71	0	0	0	0	0	0	0	0	0	0	0	0	0	0	0
	4653.46	6.0854e-05	1.51e-30	0	0	0	3.02e-57	0	1.51e-30	1.75e-61	0	0	0	0	0	0	0	2.16e-71	0	0	0	0	0	0	0	0	0	0	0	0	0	0	0
	4651.53	9.04405e-05	1.85e-30	0	0	0	4.82e-57	0	1.85e-30	2.52e-61	0	0	0	0	0	0	0	3.06e-71	0	0	0	0	0	0	0	0	0	0	0	0	0	0	0
	4649.61	2.2782e-05	2.27e-30	0	0	0	7.7e-57	0	2.27e-30	3.63e-61	0	0	0	0	0	0	0	4.33e-71	0	0	0	0	0	0	0	0	0	0	0	0	0	0	0
	4647.68	-2.2867e-05	2.77e-30	0	0	0	1.22e-56	0	2.77e-30	5.23e-61	0	0	0	0	0	0	0	6.11e-71	0	0	0	0	0	0	0	0	0	0	0	0	0	0	0
	4645.75	6.01891e-06	3.39e-30	0	0	0	1.95e-56	0	3.39e-30	7.52e-61	0	0	0	0	0	0	0	8.64e-71	0	0	0	0	0	0	0	0	0	0	0	0	0	0	0
	4643.82	-0.000109487	4.15e-30	0	0	0	3.11e-56	0	4.15e-30	1.08e-60	0	0	0	0	0	0	0	1.21e-70	0	0	0	0	0	0	0	0	0	0	0	0	0	0	0
	4641.89	-0.000474163	5.07e-30	0	0	0	4.96e-56	0	5.07e-30	1.55e-60	0	0	0	0	0	0	0	1.72e-70	0	0	0	0	0	0	0	0	0	0	0	0	0	0	0
	4639.96	-0.000248469	6.19e-30	3.05e-97	0	0	7.88e-56	0	6.19e-30	2.23e-60	0	0	0	0	0	0	0	2.42e-70	0	0	0	0	0	0	0	0	0	0	0	0	0	0	0
	4638.04	-2.43408e-05	7.56e-30	6.78e-94	0	0	1.25e-55	0	7.56e-30	3.2e-60	0	0	0	0	0	0	0	3.42e-70	0	0	0	0	0	0	0	0	0	0	0	0	0	0	0
	4636.11	0.000153162	9.23e-30	1.31e-90	0	0	1.98e-55	0	9.23e-30	4.59e-60	0	0	0	0	0	0	0	4.82e-70	0	0	0	0	0	0	0	0	0	0	0	0	0	0	0
	4634.18	0.00040669	1.12e-29	2.2e-87	0	0	3.14e-55	0	1.12e-29	6.58e-60	0	0	0	0	0	0	0	6.8e-70	0	0	0	0	0	0	0	0	0	0	0	0	0	0	0
	4632.25	0.000365862	1.37e-29	3.21e-84	0	0	4.98e-55	0	1.37e-29	9.43e-60	0	0	0	0	0	0	0	9.58e-70	0	0	0	0	0	0	0	0	0	0	0	0	0	0	0
	4630.32	2.1772e-05	1.67e-29	4.07e-81	0	0	7.89e-55	0	1.67e-29	1.35e-59	0	0	0	0	0	0	0	1.34e-69	0	0	0	0	0	0	0	0	0	0	0	0	0	0	0
	4628.39	-0.000114804	2.04e-29	4.5e-78	0	0	1.24e-54	0	2.04e-29	1.93e-59	0	0	0	0	0	0	0	1.89e-69	0	0	0	0	0	0	0	0	0	0	0	0	0	0	0
	4626.47	0.000200184	2.49e-29	4.32e-75	0	0	1.97e-54	0	2.49e-29	2.76e-59	0	0	0	0	0	0	0	2.67e-69	0	0	0	0	0	0	0	0	0	0	0	0	0	0	0
	4624.54	0.000492031	3.03e-29	3.6e-72	0	0	3.1e-54	0	3.03e-29	3.95e-59	0	0	0	0	0	0	0	3.75e-69	0	0	0	0	0	0	0	0	0	0	0	0	0	0	0
	4622.61	0.000283862	3.69e-29	2.62e-69	0	0	4.9e-54	0	3.69e-29	5.66e-59	0	0	0	0	0	0	0	5.28e-69	0	0	0	0	0	0	0	0	0	0	0	0	0	0	0
	4620.68	-0.000104476	4.5e-29	1.65e-66	0	0	7.72e-54	0	4.5e-29	8.08e-59	0	0	0	0	0	0	0	7.42e-69	0	0	0	0	0	0	0	0	0	0	0	0	0	0	0
	4618.75	-0.000377734	5.47e-29	9.08e-64	0	0	1.21e-53	0	5.47e-29	1.15e-58	0	0	0	0	0	0	0	1.04e-68	0	0	0	0	0	0	0	0	0	0	0	0	0	0	0
	4616.82	-0.000340287	6.66e-29	4.33e-61	0	0	1.91e-53	0	6.66e-29	1.64e-58	0	0	0	0	0	0	0	1.46e-68	0	0	0	0	0	0	0	0	0	0	0	0	0	0	0
	4614.89	0.000120271	8.1e-29	1.8e-58	0	0	3e-53	0	8.1e-29	2.35e-58	0	0	0	0	0	0	0	2.05e-68	0	0	0	0	0	0	0	0	0	0	0	0	0	0	0
	4612.97	0.000497561	9.85e-29	6.5e-56	0	0	4.71e-53	0	9.85e-29	3.35e-58	0	0	0	0	0	0	0	2.88e-68	0	0	0	0	0	0	0	0	0	0	0	0	0	0	0
	4611.04	0.000410092	1.19e-28	2.04e-53	0	0	7.39e-53	0	1.19e-28	4.78e-58	0	0	0	0	0	0	0	4.04e-68	0	0	0	0	0	0	0	0	0	0	0	0	0	0	0
	4609.11	0.000417923	1.45e-28	5.58e-51	0	0	1.15e-52	0	1.45e-28	6.81e-58	0	0	0	0	0	0	0	5.67e-68	0	0	0	0	0	0	0	0	0	0	0	0	0	0	0
	4607.18	0.000178498	1.76e-28	1.32e-48	0	0	1.81e-52	0	1.76e-28	9.7e-58	0	0	0	0	0	0	0	7.94e-68	0	0	0	0	0	0	0	0	0	0	0	0	0	0	0
	4605.25	0.000404646	2.14e-28	2.73e-46	0	0	2.83e-52	0	2.14e-28	1.38e-57	0	0	0	0	0	0	0	1.11e-67	0	0	0	0	0	0	0	0	0	0	0	0	0	0	0
	4603.32	0.000504499	2.6e-28	4.91e-44	0	0	4.43e-52	0	2.6e-28	1.96e-57	0	0	0	0	0	0	0	1.55e-67	0	0	0	0	0	0	0	0	0	0	0	0	0	0	0
	4601.39	-0.000106001	3.16e-28	7.68e-42	0	0	6.92e-52	0	3.16e-28	2.79e-57	0	0	0	0	0	0	0	2.18e-67	0	0	0	0	0	0	0	0	0	0	0	0	0	0	0
	4599.47	-0.000402757	3.84e-28	1.04e-39	0	0	1.08e-51	0	3.84e-28	3.96e-57	0	0	0	0	0	0	0	3.05e-67	0	0	0	0	0	0	0	0	0	0	0	0	0	0	0
	4597.54	-8.94149e-05	4.66e-28	1.23e-37	0	0	1.68e-51	0	4.66e-28	5.63e-57	0	0	0	0	0	0	0	4.27e-67	0	0	0	0	0	0	0	0	0	0	0	0	0	0	0
	4595.61	0.000211223	5.65e-28	1.26e-35	0	0	2.62e-51	0	5.65e-28	8e-57	0	0	0	0	0	0	0	5.97e-67	0	0	0	0	0	0	0	0	0	0	0	0	0	0	0
	4593.68	-0.000233881	6.85e-28	1.13e-33	0	0	4.08e-51	0	6.85e-28	1.13e-56	0	0	0	0	0	0	0	8.35e-67	0	0	0	0	0	0	0	0	0	0	0	0	0	0	0
	4591.75	-0.000351324	8.3e-28	8.78e-32	0	0	6.34e-51	0	8.3e-28	1.61e-56	0	0	0	0	0	0	0	1.16e-66	0	0	0	0	0	0	0	0	0	0	0	0	0	0	0
	4589.82	-0.000404104	1.01e-27	5.93e-30	0	0	9.86e-51	0	1e-27	2.28e-56	0	0	0	0	0	0	0	1.63e-66	0	0	0	0	0	0	0	0	0	0	0	0	0	0	0
	4587.9	-0.00020489	1.56e-27	3.48e-28	0	0	1.53e-50	0	1.21e-27	3.23e-56	0	0	0	0	0	0	0	2.27e-66	0	0	0	0	0	0	0	0	0	0	0	0	0	0	0
	4585.97	-0.000173754	1.92e-26	1.78e-26	0	0	2.37e-50	0	1.47e-27	4.58e-56	0	0	0	0	0	0	0	3.17e-66	0	0	0	0	0	0	0	0	0	0	0	0	0	0	0
	4584.04	-0.000315136	7.92e-25	7.91e-25	0	0	3.67e-50	0	1.78e-27	6.49e-56	0	0	0	0	0	0	0	4.43e-66	0	0	0	0	0	0	0	0	0	0	0	0	0	0	0
	4582.11	9.86846e-05	3.05e-23	3.05e-23	0	0	5.68e-50	0	2.15e-27	9.18e-56	0	0	0	0	0	0	0	6.18e-66	0	0	0	0	0	0	0	0	0	0	0	0	0	0	0
	4580.18	-3.54415e-06	1.02e-21	1.02e-21	0	0	8.79e-50	0	2.61e-27	1.29e-55	0	0	0	0	0	0	0	8.62e-66	0	0	0	0	0	0	0	0	0	0	0	0	0	0	0
	4578.25	-0.000637782	3e-20	3e-20	0	0	1.35e-49	0	3.15e-27	1.83e-55	0	0	0	0	0	0	0	1.2e-65	0	0	0	0	0	0	0	0	0	0	0	0	0	0	0
	4576.32	-0.000639406	7.62e-19	7.62e-19	0	0	2.09e-49	0	3.81e-27	2.59e-55	0	0	0	0	0	0	0	1.67e-65	0	0	0	0	0	0	0	0	0	0	0	0	0	0	0
	4574.4	-0.000119623	1.68e-17	1.68e-17	0	0	3.23e-49	0	4.61e-27	3.66e-55	0	0	0	0	0	0	0	2.33e-65	0	0	0	0	0	0	0	0	0	0	0	0	0	0	0
	4572.47	8.39711e-05	3.23e-16	3.23e-16	0	0	4.98e-49	0	5.57e-27	5.16e-55	0	0	0	0	0	0	0	3.24e-65	0	0	0	0	0	0	0	0	0	0	0	0	0	0	0
	4570.54	-4.35298e-05	5.4e-15	5.4e-15	0	0	7.68e-49	0	6.72e-27	7.29e-55	0	0	0	0	0	0	0	4.51e-65	0	0	0	0	0	0	0	0	0	0	0	0	0	0	0
	4568.61	-0.000306669	7.86e-14	7.86e-14	0	0	1.18e-48	0	8.12e-27	1.02e-54	0	0	0	0	0	0	0	6.28e-65	0	0	0	0	0	0	0	0	0	0	0	0	0	0	0
	4566.68	-0.000301074	9.93e-13	9.93e-13	0	0	1.81e-48	0	9.8e-27	1.44e-54	0	0	0	0	0	0	0	8.73e-65	0	0	0	0	0	0	0	0	0	0	0	0	0	0	0
	4564.75	0.000134048	1.09e-11	1.09e-11	0	0	2.78e-48	0	1.18e-26	2.04e-54	0	0	0	0	0	0	0	1.21e-64	0	0	0	0	0	0	0	0	0	0	0	0	0	0	0
	4562.82	-2.04023e-05	1.04e-10	1.04e-10	0	0	4.27e-48	0	1.42e-26	2.87e-54	0	0	0	0	0	0	0	1.68e-64	0	0	0	0	0	0	0	0	0	0	0	0	0	0	0
	4560.9	3.45311e-05	8.66e-10	8.66e-10	0	0	6.55e-48	0	1.71e-26	4.04e-54	0	0	0	0	0	0	0	2.34e-64	0	0	0	0	0	0	0	0	0	0	0	0	0	0	0
	4558.97	2.01741e-05	6.26e-09	6.26e-09	0	0	1e-47	0	2.07e-26	5.69e-54	0	0	0	0	0	0	0	3.25e-64	0	0	0	0	0	0	0	0	0	0	0	0	0	0	0
	4557.04	-7.751e-05	3.93784e-08	3.93784e-08	0	0	1.53e-47	0	2.49e-26	8e-54	0	0	0	0	0	0	0	4.51e-64	0	0	0	0	0	0	0	0	0	0	0	0	0	0	0
	4555.11	0.000110915	2.15224e-07	2.15224e-07	0	0	2.35e-47	0	3e-26	1.12e-53	0	0	0	0	0	0	0	6.26e-64	0	0	0	0	0	0	0	0	0	0	0	0	0	0	0
	4553.18	-6.65793e-05	1.02296e-06	1.02296e-06	0	0	3.59e-47	0	3.62e-26	1.57e-53	0	0	0	0	0	0	0	8.68e-64	0	0	0	0	0	0	0	0	0	0	0	0	0	0	0
	4551.25	-0.000633702	4.22819e-06	4.22819e-06	0	0	5.47e-47	0	4.36e-26	2.21e-53	0	0	0	0	0	0	0	1.2e-63	0	0	0	0	0	0	0	0	0	0	0	0	0	0	0
	4549.32	-0.000380934	1.5198e-05	1.5198e-05	0	0	8.35e-47	0	5.24e-26	3.11e-53	0	0	0	0	0	0	0	1.66e-63	0	0	0	0	0	0	0	0	0	0	0	0	0	0	0
	4547.4	0.000256463	4.7506e-05	4.7506e-05	0	0	1.27e-46	0	6.31e-26	4.36e-53	0	0	0	0	0	0	0	2.31e-63	0	0	0	0	0	0	0	0	0	0	0	0	0	0	0
	4545.47	0.000750392	0.000129135	0.000129135	0	0	1.93e-46	0	7.59e-26	6.11e-53	0	0	0	0	0	0	0	3.19e-63	0	0	0	0	0	0	0	0	0	0	0	0	0	0	0
	4543.54	0.000404276	0.000305261	0.000305261	0	0	2.94e-46	0	9.12e-26	8.56e-53	0	0	0	0	0	0	0	4.42e-63	0	0	0	0	0	0	0	0	0	0	0	0	0	0	0
	4541.61	0.000213512	0.000627525	0.000627525	0	0	4.47e-46	0	1.09e-25	1.19e-52	0	0	0	0	0	0	0	6.12e-63	0	0	0	0	0	0	0	0	0	0	0	0	0	0	0
	4539.68	0.00101	0.00112	0.00112	0	0	6.79e-46	0	1.31e-25	1.67e-52	0	0	0	0	0	0	0	8.47e-63	0	0	0	0	0	0	0	0	0	0	0	0	0	0	0
	4537.75	0.002	0.00174	0.00174	0	0	1.03e-45	0	1.58e-25	2.34e-52	0	0	0	0	0	0	0	1.17e-62	0	0	0	0	0	0	0	0	0	0	0	0	0	0	0
	4535.82	0.00242	0.00236	0.00236	0	0	1.56e-45	0	1.9e-25	3.28e-52	0	0	0	0	0	0	0	1.61e-62	0	0	0	0	0	0	0	0	0	0	0	0	0	0	0
	4533.9	0.00264	0.00277	0.00277	0	0	2.36e-45	0	2.28e-25	4.59e-52	0	0	0	0	0	0	0	2.23e-62	0	0	0	0	0	0	0	0	0	0	0	0	0	0	0
	4531.97	0.00277	0.00283	0.00283	0	0	3.57e-45	0	2.73e-25	6.41e-52	0	0	0	0	0	0	0	3.08e-62	0	0	0	0	0	0	0	0	0	0	0	0	0	0	0
	4530.04	0.00254	0.00252	0.00252	0	0	5.4e-45	0	3.28e-25	8.95e-52	0	0	0	0	0	0	0	4.26e-62	0	0	0	0	0	0	0	0	0	0	0	0	0	0	0
	4528.11	0.00199	0.00195	0.00195	0	0	8.16e-45	0	3.93e-25	1.25e-51	0	0	0	0	0	0	0	5.88e-62	0	0	0	0	0	0	0	0	0	0	0	0	0	0	0
	4526.18	0.00137	0.00131	0.00131	0	0	1.23e-44	0	4.72e-25	1.74e-51	0	0	0	0	0	0	0	8.11e-62	0	0	0	0	0	0	0	0	0	0	0	0	0	0	0
	4524.25	0.000753205	0.000765993	0.000765993	0	0	1.85e-44	0	5.66e-25	2.43e-51	0	0	0	0	0	0	0	1.11e-61	0	0	0	0	0	0	0	0	0	0	0	0	0	0	0
	4522.33	0.000532638	0.0003895	0.0003895	0	0	2.79e-44	0	6.78e-25	3.38e-51	0	0	0	0	0	0	0	1.54e-61	0	0	0	0	0	0	0	0	0	0	0	0	0	0	0
	4520.4	3.16543e-05	0.000172236	0.000172236	0	0	4.21e-44	0	8.12e-25	4.72e-51	0	0	0	0	0	0	0	2.12e-61	0	0	0	0	0	0	0	0	0	0	0	0	0	0	0
	4518.47	-0.000412884	6.62325e-05	6.62325e-05	0	0	6.33e-44	0	9.72e-25	6.57e-51	0	0	0	0	0	0	0	2.92e-61	0	0	0	0	0	0	0	0	0	0	0	0	0	0	0
	4516.54	-0.000321026	2.21489e-05	2.21489e-05	0	0	9.5e-44	0	1.16e-24	9.14e-51	0	0	0	0	0	0	0	4.03e-61	0	0	0	0	0	0	0	0	0	0	0	0	0	0	0
	4514.61	-0.000194	6.44116e-06	6.44116e-06	0	0	1.42e-43	0	1.39e-24	1.27e-50	0	0	0	0	0	0	0	5.54e-61	0	0	0	0	0	0	0	0	0	0	0	0	0	0	0
	4512.68	-0.000183338	1.62896e-06	1.62896e-06	0	0	2.14e-43	0	1.66e-24	1.76e-50	0	0	0	0	0	0	0	7.63e-61	0	0	0	0	0	0	0	0	0	0	0	0	0	0	0
	4510.76	-1.53869e-05	3.5825e-07	3.5825e-07	0	0	3.2e-43	0	1.99e-24	2.45e-50	0	0	0	0	0	0	0	1.04e-60	0	0	0	0	0	0	0	0	0	0	0	0	0	0	0
	4508.83	-0.000183516	6.85167e-08	6.85167e-08	0	0	4.79e-43	0	2.38e-24	3.41e-50	0	0	0	0	0	0	0	1.44e-60	0	0	0	0	0	0	0	0	0	0	0	0	0	0	0
	4506.9	0.000215842	1.13956e-08	1.13956e-08	0	0	7.17e-43	0	2.84e-24	4.73e-50	0	0	0	0	0	0	0	1.98e-60	0	0	0	0	0	0	0	0	0	0	0	0	0	0	0
	4504.97	0.000382952	1.64e-09	1.64e-09	0	0	1.07e-42	0	3.4e-24	6.57e-50	0	0	0	0	0	0	0	2.72e-60	0	0	0	0	0	0	0	0	0	0	0	0	0	0	0
	4503.04	8.97748e-06	2.07e-10	2.07e-10	0	0	1.6e-42	0	4.06e-24	9.11e-50	0	0	0	0	0	0	0	3.73e-60	0	0	0	0	0	0	0	0	0	0	0	0	0	0	0
	4501.11	-0.000476226	2.26e-11	2.26e-11	0	0	2.38e-42	0	4.84e-24	1.26e-49	0	0	0	0	0	0	0	5.13e-60	0	0	0	0	0	0	0	0	0	0	0	0	0	0	0
	4499.18	-0.00101	2.15e-12	2.15e-12	0	0	3.55e-42	0	5.78e-24	1.74e-49	0	0	0	0	0	0	0	7.04e-60	0	0	0	0	0	0	0	0	0	0	0	0	0	0	0
	4497.26	-0.000840693	1.78e-13	1.78e-13	0	0	5.3e-42	0	6.9e-24	2.42e-49	0	0	0	0	0	0	0	9.66e-60	0	0	0	0	0	0	0	0	0	0	0	0	0	0	0
	4495.33	-0.000640987	1.28e-14	1.28e-14	0	0	7.88e-42	0	8.23e-24	3.35e-49	0	0	0	0	0	0	0	1.32e-59	0	0	0	0	0	0	0	0	0	0	0	0	0	0	0
	4493.4	-0.000487334	8.02e-16	8.02e-16	0	0	1.17e-41	0	9.82e-24	4.63e-49	0	0	0	0	0	0	0	1.81e-59	0	0	0	0	0	0	0	0	0	0	0	0	0	0	0
	4491.47	-0.000446951	4.36e-17	4.36e-17	0	0	1.74e-41	0	1.17e-23	6.41e-49	0	0	0	0	0	0	0	2.48e-59	0	0	0	0	0	0	0	0	0	0	0	0	0	0	0
	4489.54	-0.000478489	2.06e-18	2.06e-18	0	0	2.58e-41	0	1.39e-23	8.86e-49	0	0	0	0	0	0	0	3.4e-59	0	0	0	0	0	0	0	0	0	0	0	0	0	0	0
	4487.61	-0.000541491	8.5e-20	8.5e-20	0	0	3.82e-41	0	1.66e-23	1.22e-48	0	0	0	0	0	0	0	4.66e-59	0	0	0	0	0	0	0	0	0	0	0	0	0	0	0
	4485.68	-0.000655716	3.06e-21	3.04e-21	0	0	5.67e-41	0	1.98e-23	1.69e-48	0	0	0	0	0	0	0	6.38e-59	0	0	0	0	0	0	0	0	0	0	0	0	0	0	0
	4483.76	-0.000864272	1.18e-22	9.46e-23	0	0	8.39e-41	0	2.35e-23	2.33e-48	0	0	0	0	0	0	0	8.72e-59	0	0	0	0	0	0	0	0	0	0	0	0	0	0	0
	4481.83	-0.000927557	3.06e-23	2.55e-24	0	0	1.24e-40	0	2.8e-23	3.21e-48	0	0	0	0	0	0	0	1.19e-58	0	0	0	0	0	0	0	0	0	0	0	0	0	0	0
	4479.9	-0.000848006	3.34e-23	6.02e-26	0	0	1.83e-40	0	3.33e-23	4.43e-48	0	0	0	0	0	0	0	1.63e-58	0	0	0	0	0	0	0	0	0	0	0	0	0	0	0
	4477.97	-0.000496182	3.97e-23	1.23e-27	0	0	2.7e-40	0	3.97e-23	6.11e-48	0	0	0	0	0	0	0	2.22e-58	0	0	0	0	0	0	0	0	0	0	0	0	0	0	0
	4476.04	-0.00033668	4.72e-23	2.19e-29	0	0	3.98e-40	0	4.72e-23	8.41e-48	0	0	0	0	0	0	0	3.04e-58	0	0	0	0	0	0	0	0	0	0	0	0	0	0	0
	4474.11	-0.000164862	5.61e-23	3.39e-31	0	0	5.87e-40	0	5.61e-23	1.15e-47	0	0	0	0	0	0	0	4.15e-58	0	0	0	0	0	0	0	0	0	0	0	0	0	0	0
	4472.19	-0.000131282	6.66e-23	4.56e-33	0	0	8.65e-40	0	6.66e-23	1.59e-47	0	0	0	0	0	0	0	5.67e-58	0	0	0	0	0	0	0	0	0	0	0	0	0	0	0
	4470.26	-0.000567692	7.92e-23	5.34e-35	0	0	1.27e-39	0	7.92e-23	2.19e-47	0	0	0	0	0	0	0	7.73e-58	0	0	0	0	0	0	0	0	0	0	0	0	0	0	0
	4468.33	-0.000404807	9.4e-23	5.43e-37	0	0	1.86e-39	0	9.4e-23	3.01e-47	0	0	0	0	0	0	0	1.05e-57	0	0	0	0	0	0	0	0	0	0	0	0	0	0	0
	4466.4	3.84206e-05	1.11e-22	4.81e-39	0	0	2.74e-39	0	1.11e-22	4.14e-47	0	0	0	0	0	0	0	1.43e-57	0	0	0	0	0	0	0	0	0	0	0	0	0	0	0
	4464.47	-4.88921e-05	1.32e-22	3.7e-41	0	0	4.02e-39	0	1.32e-22	5.68e-47	0	0	0	0	0	0	0	1.96e-57	0	0	0	0	0	0	0	0	0	0	0	0	0	0	0
	4462.54	-0.000347459	1.57e-22	2.47e-43	0	0	5.9e-39	0	1.57e-22	7.8e-47	0	0	0	0	0	0	0	2.67e-57	0	0	0	0	0	0	0	0	0	0	0	0	0	0	0
	4460.61	-0.00026691	1.86e-22	1.44e-45	0	0	8.64e-39	0	1.86e-22	1.07e-46	0	0	0	0	0	0	0	3.63e-57	0	0	0	0	0	0	0	0	0	0	0	0	0	0	0
	4458.69	0.00055839	2.21e-22	7.29e-48	0	0	1.26e-38	0	2.21e-22	1.46e-46	0	0	0	0	0	0	0	4.95e-57	0	0	0	0	0	0	0	0	0	0	0	0	0	0	0
	4456.76	0.000310413	2.62e-22	3.21e-50	0	0	1.84e-38	0	2.62e-22	2.01e-46	0	0	0	0	0	0	0	6.73e-57	0	0	0	0	0	0	0	0	0	0	0	0	0	0	0
	4454.83	3.23502e-05	3.1e-22	1.22e-52	0	0	2.69e-38	0	3.1e-22	2.75e-46	0	0	0	0	0	0	0	9.16e-57	0	0	0	0	0	0	0	0	0	0	0	0	0	0	0
	4452.9	0.000159785	3.67e-22	4.09e-55	0	0	3.93e-38	0	3.67e-22	3.77e-46	0	0	0	0	0	0	0	1.24e-56	0	0	0	0	0	0	0	0	0	0	0	0	0	0	0
	4450.97	-2.8885e-05	4.35e-22	1.18e-57	0	0	5.74e-38	0	4.35e-22	5.16e-46	0	0	0	0	0	0	0	1.69e-56	0	0	0	0	0	0	0	0	0	0	0	0	0	0	0
	4449.04	-0.00014717	5.15e-22	2.98e-60	0	0	8.36e-38	0	5.15e-22	7.06e-46	0	0	0	0	0	0	0	2.3e-56	0	0	0	0	0	0	0	0	0	0	0	0	0	0	0
	4447.11	-0.0002112	6.1e-22	6.52e-63	0	0	1.21e-37	0	6.1e-22	9.65e-46	0	0	0	0	0	0	0	3.12e-56	0	0	0	0	0	0	0	0	0	0	0	0	0	0	0
	4445.19	-0.00019615	7.22e-22	1.24e-65	0	0	1.76e-37	0	7.22e-22	1.31e-45	0	0	0	0	0	0	0	4.24e-56	0	0	0	0	0	0	0	0	0	0	0	0	0	0	0
	4443.26	-0.000139272	8.53e-22	2.05e-68	0	0	2.57e-37	0	8.53e-22	1.8e-45	0	0	0	0	0	0	0	5.75e-56	0	0	0	0	0	0	0	0	0	0	0	0	0	0	0
	4441.33	-0.000102868	1e-21	2.96e-71	0	0	3.73e-37	0	1e-21	2.46e-45	0	0	0	0	0	0	0	7.8e-56	0	0	0	0	0	0	0	0	0	0	0	0	0	0	0
	4439.4	0.000199656	1.19e-21	3.7e-74	0	0	5.4e-37	0	1.19e-21	3.35e-45	0	0	0	0	0	0	0	1.05e-55	0	0	0	0	0	0	0	0	0	0	0	0	0	0	0
	4437.47	0.000518988	1.4e-21	4.03e-77	0	0	7.83e-37	0	1.4e-21	4.57e-45	0	0	0	0	0	0	0	1.43e-55	0	0	0	0	0	0	0	0	0	0	0	0	0	0	0
	4435.54	1.11938e-05	1.66e-21	3.82e-80	0	0	1.13e-36	0	1.66e-21	6.24e-45	0	0	0	0	0	0	0	1.94e-55	0	0	0	0	0	0	0	0	0	0	0	0	0	0	0
	4433.61	-0.000102367	1.96e-21	3.14e-83	6.78e-97	0	1.64e-36	0	1.96e-21	8.5e-45	0	0	0	0	0	0	0	2.63e-55	0	0	0	0	0	0	0	0	0	0	0	0	0	0	0
	4431.69	0.000355068	2.32e-21	2.25e-86	4.4e-94	0	2.37e-36	0	2.32e-21	1.15e-44	0	0	0	0	0	0	0	3.56e-55	0	0	0	0	0	0	0	0	0	0	0	0	0	0	0
	4429.76	0.000372935	2.73e-21	1.4e-89	2.59e-91	0	3.42e-36	0	2.73e-21	1.57e-44	0	0	0	0	0	0	0	4.82e-55	0	0	0	0	0	0	0	0	0	0	0	0	0	0	0
	4427.83	-7.5358e-05	3.23e-21	7.59e-93	1.38e-88	0	4.93e-36	0	3.23e-21	2.14e-44	0	0	0	0	0	0	0	6.53e-55	0	0	0	0	0	0	0	0	0	0	0	0	0	0	0
	4425.9	-0.000208447	3.81e-21	3.57e-96	6.69e-86	0	7.11e-36	0	3.81e-21	2.91e-44	0	0	0	0	0	0	0	8.83e-55	0	0	0	0	0	0	0	0	0	0	0	0	0	0	0
	4423.97	-0.00026937	4.49e-21	0	2.93e-83	0	1.02e-35	0	4.49e-21	3.96e-44	0	0	0	0	0	0	0	1.19e-54	0	0	0	0	0	0	0	0	0	0	0	0	0	0	0
	4422.04	7.5554e-05	5.29e-21	0	1.16e-80	0	1.47e-35	0	5.29e-21	5.38e-44	0	0	0	0	0	0	0	1.61e-54	0	0	0	0	0	0	0	0	0	0	0	0	0	0	0
	4420.12	0.000373034	6.23e-21	0	4.22e-78	0	2.11e-35	0	6.23e-21	7.31e-44	0	0	0	0	0	0	0	2.17e-54	0	0	0	0	0	0	0	0	0	0	0	0	0	0	0
	4418.19	0.000404382	7.34e-21	0	1.38e-75	0	3.04e-35	0	7.34e-21	9.92e-44	0	0	0	0	0	0	0	2.94e-54	0	0	0	0	0	0	0	0	0	0	0	0	0	0	0
	4416.26	0.00064197	8.65e-21	0	4.1e-73	0	4.36e-35	0	8.65e-21	1.34e-43	0	0	0	0	0	0	0	3.97e-54	0	0	0	0	0	0	0	0	0	0	0	0	0	0	0
	4414.33	0.000397521	1.01e-20	0	1.1e-70	0	6.26e-35	0	1.01e-20	1.82e-43	0	0	0	0	0	0	0	5.36e-54	0	0	0	0	0	0	0	0	0	0	0	0	0	0	0
	4412.4	0.000251873	1.19e-20	0	2.7e-68	0	8.96e-35	0	1.19e-20	2.47e-43	0	0	0	0	0	0	0	7.23e-54	0	0	0	0	0	0	0	0	0	0	0	0	0	0	0
	4410.47	0.000310692	1.4e-20	0	5.98e-66	0	1.28e-34	0	1.4e-20	3.35e-43	0	0	0	0	0	0	0	9.75e-54	0	0	0	0	0	0	0	0	0	0	0	0	0	0	0
	4408.55	0.000168606	1.65e-20	0	1.2e-63	0	1.83e-34	0	1.65e-20	4.53e-43	0	0	0	0	0	0	0	1.31e-53	0	0	0	0	0	0	0	0	0	0	0	0	0	0	0
	4406.62	0.000278908	1.94e-20	0	2.19e-61	0	2.62e-34	0	1.94e-20	6.13e-43	0	0	0	0	0	0	0	1.77e-53	0	0	0	0	0	0	0	0	0	0	0	0	0	0	0
	4404.69	0.000248275	2.29e-20	0	3.62e-59	0	3.74e-34	0	2.29e-20	8.3e-43	0	0	0	0	0	0	0	2.38e-53	0	0	0	0	0	0	0	0	0	0	0	0	0	0	0
	4402.76	0.000436638	2.69e-20	0	5.43e-57	0	5.33e-34	0	2.69e-20	1.12e-42	0	0	0	0	0	0	0	3.21e-53	0	0	0	0	0	0	0	0	0	0	0	0	0	0	0
	4400.83	0.000342473	3.16e-20	0	7.38e-55	0	7.6e-34	0	3.16e-20	1.51e-42	0	0	0	0	0	0	0	4.32e-53	0	0	0	0	0	0	0	0	0	0	0	0	0	0	0
	4398.9	0.000240151	3.71e-20	0	9.1e-53	0	1.08e-33	0	3.71e-20	2.04e-42	0	0	0	0	0	0	0	5.81e-53	0	0	0	0	0	0	0	0	0	0	0	0	0	0	0
	4396.97	0.000265249	4.35e-20	0	1.01e-50	0	1.53e-33	0	4.35e-20	2.76e-42	0	0	0	0	0	0	0	7.81e-53	0	0	0	0	0	0	0	0	0	0	0	0	0	0	0
	4395.05	0.00035203	5.11e-20	0	1.03e-48	0	2.18e-33	0	5.11e-20	3.72e-42	0	0	0	0	0	0	0	1.05e-52	0	0	0	0	0	0	0	0	0	0	0	0	0	0	0
	4393.12	0.000484743	5.99e-20	0	9.5e-47	0	3.1e-33	0	5.99e-20	5.02e-42	1.56e-98	0	0	0	0	0	0	1.41e-52	0	0	0	0	0	0	0	0	0	0	0	0	0	0	0
	4391.19	0.00041954	7.02e-20	0	7.92e-45	0	4.4e-33	0	7.02e-20	6.77e-42	2.97e-98	0	0	0	0	0	0	1.89e-52	0	0	0	0	0	0	0	0	0	0	0	0	0	0	0
	4389.26	0.000361392	8.24e-20	0	5.99e-43	0	6.24e-33	0	8.24e-20	9.13e-42	5.63e-98	0	0	0	0	0	0	2.54e-52	0	0	0	0	0	0	0	0	0	0	0	0	0	0	0
	4387.33	0.000258786	9.65e-20	0	4.11e-41	0	8.84e-33	0	9.65e-20	1.22e-41	1.06e-97	0	0	0	0	0	0	3.41e-52	0	0	0	0	0	0	0	0	0	0	0	0	0	0	0
	4385.4	0.000321278	1.13e-19	0	2.56e-39	0	1.25e-32	0	1.13e-19	1.65e-41	2.02e-97	0	0	0	0	0	0	4.58e-52	0	0	0	0	0	0	0	0	0	0	0	0	0	0	0
	4383.47	0.000316097	1.32e-19	0	1.44e-37	0	1.76e-32	0	1.32e-19	2.22e-41	3.82e-97	0	0	0	0	0	0	6.14e-52	0	0	0	0	0	0	0	0	0	0	0	0	0	0	0
	4381.55	6.78771e-05	1.55e-19	0	7.4e-36	0	2.49e-32	0	1.55e-19	2.99e-41	7.22e-97	0	0	0	0	0	0	8.24e-52	0	0	0	0	0	0	0	0	0	0	0	0	0	0	0
	4379.62	-0.000221194	1.81e-19	0	3.43e-34	0	3.52e-32	0	1.81e-19	4.02e-41	1.36e-96	0	0	0	0	0	0	1.1e-51	0	0	0	0	0	0	0	0	0	0	0	0	0	0	0
	4377.69	-9.48901e-06	2.12e-19	0	1.44e-32	0	4.96e-32	0	2.12e-19	5.4e-41	2.56e-96	0	0	0	0	0	0	1.47e-51	0	0	0	0	0	0	0	0	0	0	0	0	0	0	0
	4375.76	0.000123701	2.48e-19	0	5.52e-31	0	7e-32	0	2.48e-19	7.25e-41	4.84e-96	0	0	0	0	0	0	1.98e-51	0	0	0	0	0	0	0	0	0	0	0	0	0	0	0
	4373.83	-0.000149895	2.9e-19	0	1.91e-29	0	9.85e-32	0	2.9e-19	9.73e-41	9.11e-96	0	0	0	0	0	0	2.65e-51	0	0	0	0	0	0	0	0	0	0	0	0	0	0	0
	4371.9	-0.000107028	3.39e-19	0	6.01e-28	0	1.38e-31	0	3.39e-19	1.3e-40	1.71e-95	0	0	0	0	0	0	3.54e-51	0	0	0	0	0	0	0	0	0	0	0	0	0	0	0
	4369.98	0.00013509	3.96e-19	0	1.71e-26	0	1.94e-31	0	3.96e-19	1.75e-40	3.21e-95	0	0	0	0	0	0	4.74e-51	0	0	0	0	0	0	0	0	0	0	0	0	0	0	0
	4368.05	0.000259481	4.63e-19	0	4.43e-25	0	2.73e-31	0	4.63e-19	2.34e-40	6.04e-95	0	0	0	0	0	0	6.34e-51	0	0	0	0	0	0	0	0	0	0	0	0	0	0	0
	4366.12	0.000416074	5.41e-19	0	1.03e-23	0	3.83e-31	0	5.41e-19	3.14e-40	1.13e-94	0	0	0	0	0	0	8.48e-51	0	0	0	0	0	0	0	0	0	0	0	0	0	0	0
	4364.19	0.000620388	6.32e-19	0	2.2e-22	0	5.36e-31	0	6.32e-19	4.2e-40	2.12e-94	0	0	0	0	0	0	1.13e-50	0	0	0	0	0	0	0	0	0	0	0	0	0	0	0
	4362.26	0.000992481	7.41e-19	0	4.25e-21	0	7.51e-31	0	7.37e-19	5.62e-40	3.97e-94	0	0	0	0	0	0	1.51e-50	0	0	0	0	0	0	0	0	0	0	0	0	0	0	0
	4360.33	0.000665732	9.35e-19	0	7.43e-20	0	1.05e-30	0	8.6e-19	7.52e-40	7.42e-94	0	0	0	0	0	0	2.02e-50	0	0	0	0	0	0	0	0	0	0	0	0	0	0	0
	4358.4	0.000430827	2.18e-18	0	1.17e-18	0	1.46e-30	0	1e-18	1e-39	1.38e-93	0	0	0	0	0	0	2.69e-50	0	0	0	0	0	0	0	0	0	0	0	0	0	0	0
	4356.48	0.0004	1.81e-17	0	1.69e-17	0	2.05e-30	0	1.17e-18	1.34e-39	2.58e-93	0	0	0	0	0	0	3.59e-50	0	0	0	0	0	0	0	0	0	0	0	0	0	0	0
	4354.55	0.000785579	2.22e-16	0	2.21e-16	0	2.86e-30	0	1.36e-18	1.79e-39	4.82e-93	0	0	0	0	0	0	4.79e-50	0	0	0	0	0	0	0	0	0	0	0	0	0	0	0
	4352.62	0.00146	2.61e-15	0	2.61e-15	0	3.98e-30	0	1.58e-18	2.39e-39	8.99e-93	0	0	0	0	0	0	6.39e-50	0	0	0	0	0	0	0	0	0	0	0	0	0	0	0
	4350.69	0.00159	2.8e-14	0	2.8e-14	0	5.55e-30	0	1.85e-18	3.19e-39	1.67e-92	0	0	0	0	0	0	8.52e-50	0	0	0	0	0	0	0	0	0	0	0	0	0	0	0
	4348.76	0.000838433	2.73e-13	0	2.73e-13	0	7.72e-30	0	2.15e-18	4.25e-39	3.11e-92	0	0	0	0	0	0	1.13e-49	0	0	0	0	0	0	0	0	0	0	0	0	0	0	0
	4346.83	0.000663637	2.41e-12	0	2.41e-12	0	1.07e-29	0	2.51e-18	5.67e-39	5.78e-92	0	0	0	0	0	0	1.51e-49	0	0	0	0	0	0	0	0	0	0	0	0	0	0	0
	4344.9	0.001	1.92e-11	0	1.92e-11	0	1.49e-29	0	2.92e-18	7.56e-39	1.07e-91	0	0	0	0	0	0	2.01e-49	0	0	0	0	0	0	0	0	0	0	0	0	0	0	0
	4342.98	0.00134	1.4e-10	0	1.4e-10	0	2.06e-29	0	3.39e-18	1e-38	1.99e-91	0	0	0	0	0	0	2.67e-49	0	0	0	0	0	0	0	0	0	0	0	0	0	0	0
	4341.05	0.0013	9.21e-10	0	9.21e-10	0	2.86e-29	0	3.95e-18	1.33e-38	3.68e-91	0	0	0	0	0	0	3.56e-49	0	0	0	0	0	0	0	0	0	0	0	0	0	0	0
	4339.12	0.00136	5.5e-09	0	5.5e-09	0	3.97e-29	0	4.59e-18	1.78e-38	6.82e-91	0	0	0	0	0	0	4.73e-49	0	0	0	0	0	0	0	0	0	0	0	0	0	0	0
	4337.19	0.0015	2.98107e-08	0	2.98107e-08	0	5.5e-29	0	5.34e-18	2.36e-38	1.26e-90	0	0	0	0	0	0	6.29e-49	0	0	0	0	0	0	0	0	0	0	0	0	0	0	0
	4335.26	0.00153	1.46409e-07	0	1.46409e-07	0	7.6e-29	0	6.2e-18	3.14e-38	2.33e-90	0	0	0	0	0	0	8.36e-49	0	0	0	0	0	0	0	0	0	0	0	0	0	0	0
	4333.33	0.00202	6.52146e-07	0	6.52146e-07	0	1.05e-28	0	7.2e-18	4.18e-38	4.3e-90	0	0	0	0	0	0	1.11e-48	0	0	0	0	0	0	0	0	0	0	0	0	0	0	0
	4331.4	0.00227	2.63454e-06	0	2.63454e-06	0	1.45e-28	0	8.37e-18	5.55e-38	7.93e-90	0	0	0	0	0	0	1.47e-48	0	0	0	0	0	0	0	0	0	0	0	0	0	0	0
	4329.48	0.00207	9.65264e-06	0	9.65264e-06	0	2e-28	0	9.71e-18	7.36e-38	1.46e-89	0	0	0	0	0	0	1.95e-48	0	0	0	0	0	0	0	0	0	0	0	0	0	0	0
	4327.55	0.002	3.20752e-05	0	3.20752e-05	5.43e-97	2.75e-28	0	1.12e-17	9.76e-38	2.69e-89	0	0	0	0	0	0	2.59e-48	0	0	0	0	0	0	0	0	0	0	0	0	0	0	0
	4325.62	0.00217	9.66664e-05	0	9.66664e-05	5.22e-94	3.79e-28	0	1.3e-17	1.29e-37	4.94e-89	0	0	0	0	0	0	3.43e-48	0	0	0	0	0	0	0	0	0	0	0	0	0	0	0
	4323.69	0.00298	0.000264219	0	0.000264219	4.49e-91	5.22e-28	0	1.51e-17	1.71e-37	9.09e-89	0	0	0	0	0	0	4.55e-48	0	0	0	0	0	0	0	0	0	0	0	0	0	0	0
	4321.76	0.00421	0.000654988	0	0.000654988	3.46e-88	7.17e-28	0	1.75e-17	2.27e-37	1.66e-88	0	0	0	0	0	0	6.04e-48	0	0	0	0	0	0	0	0	0	0	0	0	0	0	0
	4319.83	0.00495	0.00147	0	0.00147	2.39e-85	9.85e-28	0	2.03e-17	3e-37	3.05e-88	0	0	0	0	0	0	8e-48	0	0	0	0	0	0	0	0	0	0	0	0	0	0	0
	4317.9	0.00588	0.003	0	0.003	1.48e-82	1.35e-27	0	2.36e-17	3.97e-37	5.6e-88	0	0	0	0	0	0	1.05e-47	0	0	0	0	0	0	0	0	0	0	0	0	0	0	0
	4315.98	0.00755	0.00555	0	0.00555	8.2e-80	1.85e-27	0	2.73e-17	5.26e-37	1.02e-87	0	0	0	0	0	0	1.4e-47	0	0	0	0	0	0	0	0	0	0	0	0	0	0	0
	4314.05	0.00985	0.00931	0	0.00931	4.07e-77	2.53e-27	0	3.16e-17	6.95e-37	1.87e-87	0	0	0	0	0	0	1.85e-47	0	0	0	0	0	0	0	0	0	0	0	0	0	0	0
	4312.12	0.01351	0.01417	0	0.01417	1.81e-74	3.47e-27	0	3.66e-17	9.18e-37	3.42e-87	0	0	0	0	0	0	2.45e-47	0	0	0	0	0	0	0	0	0	0	0	0	0	0	0
	4310.19	0.01758	0.01955	0	0.01955	7.21e-72	4.74e-27	0	4.24e-17	1.21e-36	6.25e-87	0	0	0	0	0	0	3.24e-47	0	0	0	0	0	0	0	0	0	0	0	0	0	0	0
	4308.26	0.02214	0.02446	0	0.02446	2.57e-69	6.48e-27	0	4.9e-17	1.6e-36	1.14e-86	0	0	0	0	0	0	4.28e-47	0	0	0	0	0	0	0	0	0	0	0	0	0	0	0
	4306.33	0.02686	0.02776	0	0.02776	8.23e-67	8.84e-27	0	5.67e-17	2.11e-36	2.07e-86	0	0	0	0	0	0	5.65e-47	0	0	0	0	0	0	0	0	0	0	0	0	0	0	0
	4304.41	0.02963	0.02857	0	0.02857	2.35e-64	1.2e-26	0	6.56e-17	2.78e-36	3.78e-86	0	0	0	0	0	0	7.47e-47	0	0	0	0	0	0	0	0	0	0	0	0	0	0	0
	4302.48	0.02911	0.02667	0	0.02667	6.04e-62	1.64e-26	0	7.58e-17	3.66e-36	6.87e-86	0	0	0	0	0	0	9.86e-47	0	0	0	0	0	0	0	0	0	0	0	0	0	0	0
	4300.55	0.02488	0.02257	0	0.02257	1.38e-59	2.23e-26	0	8.76e-17	4.83e-36	1.24e-85	0	0	0	0	0	0	1.3e-46	0	0	0	0	0	0	0	0	0	0	0	0	0	0	0
	4298.62	0.01728	0.01733	0	0.01733	2.86e-57	3.03e-26	0	1.01e-16	6.36e-36	2.26e-85	0	0	0	0	0	0	1.71e-46	0	0	0	0	0	0	0	0	0	0	0	0	0	0	0
	4296.69	0.00984	0.01207	0	0.01207	5.27e-55	4.12e-26	0	1.16e-16	8.36e-36	4.11e-85	0	0	0	0	0	0	2.26e-46	0	0	0	0	0	0	0	0	0	0	0	0	0	0	0
	4294.76	0.00533	0.00762	0	0.00762	8.71e-53	5.6e-26	0	1.34e-16	1.1e-35	7.45e-85	0	0	0	0	0	0	2.98e-46	0	0	0	0	0	0	0	0	0	0	0	0	0	0	0
	4292.84	0.00308	0.00437	0	0.00437	1.28e-50	7.6e-26	0	1.55e-16	1.44e-35	1.34e-84	0	0	0	0	0	0	3.92e-46	0	0	0	0	0	0	0	0	0	0	0	0	0	0	0
	4290.91	0.00181	0.00227	0	0.00227	1.7e-48	1.03e-25	0	1.79e-16	1.9e-35	2.43e-84	0	0	0	0	0	0	5.17e-46	0	0	0	0	0	0	0	0	0	0	0	0	0	0	0
	4288.98	0.00105	0.00107	0	0.00107	2.02e-46	1.39e-25	0	2.07e-16	2.49e-35	4.4e-84	0	0	0	0	0	0	6.81e-46	0	0	0	0	0	0	0	0	0	0	0	0	0	0	0
	4287.05	0.00077214	0.000456696	0	0.000456696	2.15e-44	1.88e-25	0	2.38e-16	3.27e-35	7.95e-84	0	0	0	0	0	0	8.96e-46	0	0	0	0	0	0	0	0	0	0	0	0	0	0	0
	4285.12	0.00101	0.000176993	0	0.000176993	2.05e-42	2.54e-25	0	2.75e-16	4.3e-35	1.43e-83	0	0	0	0	0	0	1.17e-45	0	0	0	0	0	0	0	0	0	0	0	0	0	0	0
	4283.19	0.000704015	6.22112e-05	0	6.22112e-05	1.75e-40	3.44e-25	0	3.16e-16	5.63e-35	2.58e-83	0	0	0	0	0	0	1.55e-45	0	0	0	0	0	0	0	0	0	0	0	0	0	0	0
	4281.26	2.14619e-05	1.98318e-05	0	1.98318e-05	1.34e-38	4.64e-25	0	3.64e-16	7.39e-35	4.64e-83	0	0	0	0	0	0	2.03e-45	0	0	0	0	0	0	0	0	0	0	0	0	0	0	0
	4279.34	-0.000513488	5.73374e-06	0	5.73374e-06	9.17e-37	6.26e-25	0	4.2e-16	9.68e-35	8.36e-83	0	0	0	0	0	0	2.67e-45	0	0	0	0	0	0	0	0	0	0	0	0	0	0	0
	4277.41	-0.000366702	1.50347e-06	0	1.50347e-06	5.63e-35	8.43e-25	0	4.83e-16	1.26e-34	1.5e-82	0	0	0	0	0	0	3.51e-45	0	0	0	0	0	0	0	0	0	0	0	0	0	0	0
	4275.48	-0.000449909	3.57549e-07	0	3.57549e-07	3.09e-33	1.13e-24	0	5.56e-16	1.65e-34	2.69e-82	0	0	0	0	0	0	4.61e-45	0	0	0	0	0	0	0	0	0	0	0	0	0	0	0
	4273.55	-0.000641461	7.71183e-08	0	7.71183e-08	1.52e-31	1.52e-24	0	6.4e-16	2.17e-34	4.83e-82	0	0	0	0	0	0	6.06e-45	0	0	0	0	0	0	0	0	0	0	0	0	0	0	0
	4271.62	-0.000424111	1.50856e-08	0	1.50856e-08	6.71e-30	2.04e-24	0	7.35e-16	2.83e-34	8.66e-82	0	0	0	0	0	0	7.95e-45	0	0	0	0	0	0	0	0	0	0	0	0	0	0	0
	4269.69	-0.000337072	2.67e-09	0	2.67e-09	2.65e-28	2.74e-24	0	8.45e-16	3.7e-34	1.55e-81	0	0	0	0	0	0	1.04e-44	0	0	0	0	0	0	0	0	0	0	0	0	0	0	0
	4267.76	-0.000366493	4.3e-10	0	4.3e-10	9.38e-27	3.68e-24	0	9.72e-16	4.84e-34	2.77e-81	0	0	0	0	0	0	1.36e-44	0	0	0	0	0	0	0	0	0	0	0	0	0	0	0
	4265.84	-7.2469e-05	6.28e-11	0	6.28e-11	2.97e-25	4.93e-24	0	1.11e-15	6.32e-34	4.95e-81	0	0	0	0	0	0	1.79e-44	0	0	0	0	0	0	0	0	0	0	0	0	0	0	0
	4263.91	0.000230138	8.31e-12	0	8.31e-12	8.44e-24	6.6e-24	0	1.28e-15	8.25e-34	8.84e-81	0	0	0	0	0	0	2.34e-44	0	0	0	0	0	0	0	0	0	0	0	0	0	0	0
	4261.98	0.00024285	9.99e-13	0	9.98e-13	2.14e-22	8.83e-24	0	1.47e-15	1.07e-33	1.57e-80	0	0	0	0	0	0	3.07e-44	0	0	0	0	0	0	0	0	0	0	0	0	0	0	0
	4260.05	-3.13623e-06	1.1e-13	0	1.08e-13	4.89e-21	1.18e-23	0	1.68e-15	1.4e-33	2.8e-80	0	0	0	0	0	0	4.02e-44	0	0	0	0	0	0	0	0	0	0	0	0	0	0	0
	4258.12	-0.000128394	1.26e-14	0	1.07e-14	9.98e-20	1.57e-23	0	1.93e-15	1.82e-33	4.99e-80	0	0	0	0	0	0	5.26e-44	0	0	0	0	0	0	0	0	0	0	0	0	0	0	0
	4256.19	1.76167e-05	3.18e-15	0	9.61e-16	1.82e-18	2.1e-23	0	2.22e-15	2.38e-33	8.89e-80	0	0	0	0	0	0	6.88e-44	0	0	0	0	0	0	0	0	0	0	0	0	0	0	0
	4254.27	-9.20836e-05	2.65e-15	0	7.8e-17	2.98e-17	2.8e-23	0	2.54e-15	3.1e-33	1.57e-79	0	0	0	0	0	0	9e-44	0	0	0	0	0	0	0	0	0	0	0	0	0	0	0
	4252.34	-0.000308223	3.36e-15	0	5.74e-18	4.38e-16	3.72e-23	0	2.92e-15	4.03e-33	2.8e-79	0	0	0	0	0	0	1.17e-43	0	0	0	0	0	0	0	0	0	0	0	0	0	0	0
	4250.41	-0.000396541	9.11e-15	0	3.84e-19	5.76e-15	4.96e-23	0	3.34e-15	5.24e-33	4.97e-79	0	0	0	0	0	0	1.53e-43	0	0	0	0	0	0	0	0	0	0	0	0	0	0	0
	4248.48	-0.000150171	7.16e-14	0	2.32e-20	6.78e-14	6.59e-23	0	3.83e-15	6.81e-33	8.8e-79	0	0	0	0	0	0	2e-43	0	0	0	0	0	0	0	0	0	0	0	0	0	0	0
	4246.55	0.000180495	7.19e-13	0	1.27e-21	7.15e-13	8.75e-23	0	4.39e-15	8.85e-33	1.55e-78	0	0	0	0	0	0	2.62e-43	0	0	0	0	0	0	0	0	0	0	0	0	0	0	0
	4244.62	0.00010304	6.76e-12	0	6.37e-23	6.75e-12	1.16e-22	0	5.02e-15	1.15e-32	2.75e-78	0	0	0	0	0	0	3.41e-43	0	0	0	0	0	0	0	0	0	0	0	0	0	0	0
	4242.69	4.68572e-05	5.71e-11	0	2.88e-24	5.71e-11	1.53e-22	0	5.75e-15	1.49e-32	4.87e-78	0	0	0	0	0	0	4.46e-43	0	0	0	0	0	0	0	0	0	0	0	0	0	0	0
	4240.77	7.49102e-05	4.33e-10	0	1.18e-25	4.33e-10	2.03e-22	0	6.58e-15	1.93e-32	8.59e-78	0	0	0	0	0	0	5.81e-43	0	0	0	0	0	0	0	0	0	0	0	0	0	0	0
	4238.84	0.000192706	2.94e-09	0	4.39e-27	2.94e-09	2.69e-22	0	7.53e-15	2.51e-32	1.51e-77	0	0	0	0	0	0	7.58e-43	0	0	0	0	0	0	0	0	0	0	0	0	0	0	0
	4236.91	0.00032506	1.78922e-08	0	1.48e-28	1.78922e-08	3.56e-22	0	8.61e-15	3.25e-32	2.67e-77	0	0	0	0	0	0	9.87e-43	0	0	0	0	0	0	0	0	0	0	0	0	0	0	0
	4234.98	0.000296235	9.74794e-08	0	4.52e-30	9.74793e-08	4.71e-22	0	9.84e-15	4.21e-32	4.7e-77	0	0	0	0	0	0	1.28e-42	0	0	0	0	0	0	0	0	0	0	0	0	0	0	0
	4233.05	0.000145534	4.75737e-07	0	1.25e-31	4.75737e-07	6.21e-22	0	1.12e-14	5.45e-32	8.26e-77	0	0	0	0	0	0	1.67e-42	0	0	0	0	0	0	0	0	0	0	0	0	0	0	0
	4231.12	-8.23259e-05	2.07981e-06	0	3.15e-33	2.07981e-06	8.19e-22	0	1.28e-14	7.06e-32	1.45e-76	0	0	0	0	0	0	2.18e-42	0	0	0	0	0	0	0	0	0	0	0	0	0	0	0
	4229.19	0.00012358	8.14492e-06	0	7.2e-35	8.14492e-06	1.07e-21	0	1.46e-14	9.13e-32	2.54e-76	0	0	0	0	0	0	2.83e-42	0	0	0	0	0	0	0	0	0	0	0	0	0	0	0
	4227.27	0.000298305	2.85728e-05	0	1.49e-36	2.85728e-05	1.42e-21	0	1.67e-14	1.18e-31	4.47e-76	0	0	0	0	0	0	3.68e-42	0	0	0	0	0	0	0	0	0	0	0	0	0	0	0
	4225.34	2.79544e-05	8.97892e-05	0	2.79e-38	8.97892e-05	1.86e-21	0	1.91e-14	1.52e-31	7.83e-76	0	0	0	0	0	0	4.79e-42	0	0	0	0	0	0	0	0	0	0	0	0	0	0	0
	4223.41	0.00084857	0.000252755	0	4.76e-40	0.000252755	2.45e-21	0	2.18e-14	1.97e-31	1.37e-75	0	0	0	0	0	0	6.23e-42	0	0	0	0	0	0	0	0	0	0	0	0	0	0	0
	4221.48	0.00204	0.00063735	0	7.35e-42	0.00063735	3.22e-21	0	2.48e-14	2.54e-31	2.39e-75	0	0	0	0	0	0	8.09e-42	0	0	0	0	0	0	0	0	0	0	0	0	0	0	0
	4219.55	0.00295	0.00144	0	1.02e-43	0.00144	4.22e-21	0	2.83e-14	3.28e-31	4.18e-75	0	0	0	0	0	0	1.05e-41	0	0	0	0	0	0	0	0	0	0	0	0	0	0	0
	4217.62	0.00401	0.00291	0	1.3e-45	0.00291	5.54e-21	0	3.23e-14	4.23e-31	7.31e-75	0	0	0	0	0	0	1.36e-41	0	0	0	0	0	0	0	0	0	0	0	0	0	0	0
	4215.69	0.00547	0.00528	0	1.5e-47	0.00528	7.25e-21	0	3.68e-14	5.45e-31	1.27e-74	0	0	0	0	0	0	1.77e-41	0	0	0	0	0	0	0	0	0	0	0	0	0	0	0
	4213.77	0.0084	0.00857	0	1.57e-49	0.00857	9.48e-21	0	4.19e-14	7.03e-31	2.22e-74	0	0	0	0	0	0	2.29e-41	0	0	0	0	0	0	0	0	0	0	0	0	0	0	0
	4211.84	0.01212	0.01247	0	1.48e-51	0.01247	1.24e-20	0	4.77e-14	9.05e-31	3.86e-74	0	0	0	0	0	0	2.97e-41	0	0	0	0	0	0	0	0	0	0	0	0	0	0	0
	4209.91	0.01554	0.01625	0	1.27e-53	0.01625	1.61e-20	0	5.43e-14	1.16e-30	6.72e-74	0	0	0	0	0	0	3.86e-41	0	0	0	0	0	0	0	0	0	0	0	0	0	0	0
	4207.98	0.01823	0.01896	0	9.96e-56	0.01896	2.11e-20	0	6.18e-14	1.49e-30	1.16e-73	0	0	0	0	0	0	5e-41	0	0	0	0	0	0	0	0	0	0	0	0	0	0	0
	4206.05	0.01983	0.01982	0	7.04e-58	0.01982	2.75e-20	0	7.03e-14	1.92e-30	2.02e-73	0	0	0	0	0	0	6.47e-41	0	0	0	0	0	0	0	0	0	0	0	0	0	0	0
	4204.12	0.01963	0.01856	0	4.51e-60	0.01856	3.58e-20	0	8e-14	2.47e-30	3.51e-73	0	0	0	0	0	0	8.38e-41	0	0	0	0	0	0	0	0	0	0	0	0	0	0	0
	4202.19	0.0168	0.01557	0	2.62e-62	0.01557	4.66e-20	0	9.09e-14	3.18e-30	6.09e-73	0	0	0	0	0	0	1.08e-40	0	0	0	0	0	0	0	0	0	0	0	0	0	0	0
	4200.27	0.01168	0.0117	0	1.38e-64	0.0117	6.06e-20	0	1.03e-13	4.08e-30	1.05e-72	0	0	0	0	0	0	1.4e-40	0	0	0	0	0	0	0	0	0	0	0	0	0	0	0
	4198.34	0.00681	0.00788	0	6.61e-67	0.00788	7.88e-20	0	1.17e-13	5.24e-30	1.82e-72	0	0	0	0	0	0	1.81e-40	0	0	0	0	0	0	0	0	0	0	0	0	0	0	0
	4196.41	0.00367	0.00475	0	2.86e-69	0.00475	1.02e-19	0	1.33e-13	6.72e-30	3.14e-72	0	0	0	0	0	0	2.34e-40	0	0	0	0	0	0	0	0	0	0	0	0	0	0	0
	4194.48	0.00201	0.00257	0	1.12e-71	0.00257	1.32e-19	0	1.51e-13	8.62e-30	5.43e-72	0	0	0	0	0	0	3.03e-40	0	0	0	0	0	0	0	0	0	0	0	0	0	0	0
	4192.55	0.00113	0.00124	0	4.02e-74	0.00124	1.71e-19	0	1.71e-13	1.1e-29	9.37e-72	0	0	0	0	0	0	3.91e-40	0	0	0	0	0	0	0	0	0	0	0	0	0	0	0
	4190.62	0.00104	0.000538286	0	1.3e-76	0.000538286	2.22e-19	0	1.95e-13	1.41e-29	1.61e-71	0	0	0	0	0	0	5.05e-40	0	0	0	0	0	0	0	0	0	0	0	0	0	0	0
	4188.7	0.00092416	0.000209008	0	3.81e-79	0.000209008	2.87e-19	0	2.21e-13	1.81e-29	2.78e-71	0	0	0	0	0	0	6.52e-40	0	0	0	0	0	0	0	0	0	0	0	0	0	0	0
	4186.77	0.000583685	7.26973e-05	0	1.01e-81	7.26973e-05	3.71e-19	0	2.5e-13	2.31e-29	4.78e-71	0	0	0	0	0	0	8.42e-40	0	0	0	0	0	0	0	0	0	0	0	0	0	0	0
	4184.84	0.000440896	2.26505e-05	0	2.45e-84	2.26505e-05	4.79e-19	0	2.84e-13	2.96e-29	8.21e-71	0	0	0	0	0	0	1.08e-39	0	0	0	0	0	0	0	0	0	0	0	0	0	0	0
	4182.91	0.000365721	6.32179e-06	0	5.36e-87	6.32179e-06	6.18e-19	0	3.22e-13	3.79e-29	1.41e-70	0	0	0	0	0	0	1.4e-39	0	0	0	0	0	0	0	0	0	0	0	0	0	0	0
	4180.98	0.000423196	1.58055e-06	0	1.06e-89	1.58055e-06	7.97e-19	0	3.65e-13	4.84e-29	2.41e-70	0	0	0	0	0	0	1.8e-39	0	0	0	0	0	0	0	0	0	0	0	0	0	0	0
	4179.05	0.000260328	3.5398e-07	0	1.91e-92	3.5398e-07	1.02e-18	0	4.13e-13	6.18e-29	4.14e-70	0	0	0	0	0	0	2.32e-39	0	0	0	0	0	0	0	0	0	0	0	0	0	0	0
	4177.12	-0.00029909	7.10161e-08	0	3.12e-95	7.10156e-08	1.32e-18	0	4.68e-13	7.89e-29	7.09e-70	0	0	0	0	0	0	2.99e-39	0	0	0	0	0	0	0	0	0	0	0	0	0	0	0
	4175.2	-0.00062894	1.2763e-08	0	4.63e-98	1.27624e-08	1.69e-18	0	5.3e-13	1e-28	1.21e-69	0	0	0	0	0	0	3.85e-39	0	0	0	0	0	0	0	0	0	0	0	0	0	0	0
	4173.27	-0.00060579	2.05e-09	0	0	2.05e-09	2.17e-18	0	5.99e-13	1.28e-28	2.07e-69	0	0	0	0	0	0	4.95e-39	0	0	0	0	0	0	0	0	0	0	0	0	0	0	0
	4171.34	-0.000334088	2.96e-10	0	0	2.96e-10	2.79e-18	0	6.78e-13	1.63e-28	3.53e-69	0	0	0	0	0	0	6.37e-39	0	0	0	0	0	0	0	0	0	0	0	0	0	0	0
	4169.41	-0.000151205	3.9e-11	0	0	3.82e-11	3.58e-18	0	7.67e-13	2.08e-28	6.03e-69	0	0	0	0	0	0	8.2e-39	0	0	0	0	0	0	0	0	0	0	0	0	0	0	0
	4167.48	-0.000100167	5.29e-12	0	0	4.42e-12	4.59e-18	0	8.67e-13	2.65e-28	1.02e-68	0	0	0	0	0	0	1.05e-38	0	0	0	0	0	0	0	0	0	0	0	0	0	0	0
	4165.55	-0.000597104	1.43e-12	0	0	4.59e-13	5.87e-18	0	9.8e-13	3.38e-28	1.74e-68	0	0	0	0	0	0	1.35e-38	0	0	0	0	0	0	0	0	0	0	0	0	0	0	0
	4163.62	-0.000544859	1.14e-12	0	0	4.26e-14	7.51e-18	0	1.1e-12	4.3e-28	2.97e-68	0	0	0	0	0	0	1.73e-38	0	0	0	0	0	0	0	0	0	0	0	0	0	0	0
	4161.7	-3.30778e-05	1.25e-12	0	0	3.54e-15	9.59e-18	0	1.25e-12	5.46e-28	5.05e-68	0	0	0	0	0	0	2.23e-38	0	0	0	0	0	0	0	0	0	0	0	0	0	0	0
	4159.77	3.58191e-05	1.41e-12	0	0	2.64e-16	1.22e-17	0	1.41e-12	6.95e-28	8.57e-68	0	0	0	0	0	0	2.86e-38	0	0	0	0	0	0	0	0	0	0	0	0	0	0	0
	4157.84	-0.000312375	1.59e-12	0	0	1.76e-17	1.56e-17	0	1.59e-12	8.82e-28	1.45e-67	0	0	0	0	0	0	3.67e-38	0	0	0	0	0	0	0	0	0	0	0	0	0	0	0
	4155.91	-0.000214823	1.79e-12	0	0	1.05e-18	1.98e-17	0	1.79e-12	1.12e-27	2.46e-67	0	0	0	0	0	0	4.71e-38	0	0	0	0	0	0	0	0	0	0	0	0	0	0	0
	4153.98	-1.2225e-05	2.02e-12	0	0	5.64e-20	2.53e-17	0	2.02e-12	1.42e-27	4.17e-67	0	0	0	0	0	0	6.04e-38	0	0	0	0	0	0	0	0	0	0	0	0	0	0	0
	4152.05	0.000110159	2.28e-12	0	0	2.7e-21	3.21e-17	0	2.28e-12	1.8e-27	7.05e-67	0	0	0	0	0	0	7.74e-38	0	0	0	0	0	0	0	0	0	0	0	0	0	0	0
	4150.13	0.000308108	2.57e-12	0	0	1.16e-22	4.09e-17	0	2.57e-12	2.28e-27	1.19e-66	0	0	0	0	0	0	9.91e-38	0	0	0	0	0	0	0	0	0	0	0	0	0	0	0
	4148.2	0.000423086	2.9e-12	0	0	4.48e-24	5.19e-17	0	2.9e-12	2.89e-27	2.01e-66	0	0	0	0	0	0	1.26e-37	0	0	0	0	0	0	0	0	0	0	0	0	0	0	0
	4146.27	0.000164396	3.27e-12	0	0	1.54e-25	6.58e-17	0	3.27e-12	3.66e-27	3.39e-66	0	0	0	0	0	0	1.62e-37	0	0	0	0	0	0	0	0	0	0	0	0	0	0	0
	4144.34	-0.000240206	3.68e-12	0	0	4.77e-27	8.34e-17	0	3.68e-12	4.64e-27	5.71e-66	0	0	0	0	0	0	2.07e-37	0	0	0	0	0	0	0	0	0	0	0	0	0	0	0
	4142.41	-0.000230847	4.14e-12	0	0	1.32e-28	1.05e-16	0	4.14e-12	5.87e-27	9.62e-66	0	0	0	0	0	0	2.65e-37	0	0	0	0	0	0	0	0	0	0	0	0	0	0	0
	4140.48	-0.000161085	4.66e-12	0	0	3.27e-30	1.33e-16	0	4.66e-12	7.43e-27	1.61e-65	0	0	0	0	0	0	3.4e-37	0	0	0	0	0	0	0	0	0	0	0	0	0	0	0
	4138.56	-7.86991e-06	5.25e-12	0	0	7.27e-32	1.69e-16	0	5.25e-12	9.39e-27	2.71e-65	0	0	0	0	0	0	4.34e-37	0	0	0	0	0	0	0	0	0	0	0	0	0	0	0
	4136.63	-5.35767e-06	5.9e-12	0	0	1.44e-33	2.13e-16	0	5.9e-12	1.18e-26	4.56e-65	0	0	0	0	0	0	5.55e-37	0	0	0	0	0	0	0	0	0	0	0	0	0	0	0
	4134.7	-4.64462e-05	6.64e-12	0	0	2.57e-35	2.69e-16	0	6.64e-12	1.49e-26	7.65e-65	0	0	0	0	0	0	7.09e-37	0	0	0	0	0	0	0	0	0	0	0	0	0	0	0
	4132.77	2.85378e-05	7.46e-12	0	0	4.11e-37	3.39e-16	0	7.46e-12	1.89e-26	1.28e-64	0	0	0	0	0	0	9.05e-37	0	0	0	0	0	0	0	0	0	0	0	0	0	0	0
	4130.84	0.000381451	8.38e-12	0	0	5.88e-39	4.27e-16	0	8.38e-12	2.38e-26	2.14e-64	0	0	0	0	0	0	1.15e-36	0	0	0	0	0	0	0	0	0	0	0	0	0	0	0
	4128.91	0.000642222	9.42e-12	0	0	7.53e-41	5.38e-16	0	9.42e-12	3e-26	3.58e-64	0	0	0	0	0	0	1.47e-36	0	0	0	0	0	0	0	0	0	0	0	0	0	0	0
	4126.98	0.000809922	1.05e-11	0	0	8.64e-43	6.76e-16	0	1.05e-11	3.79e-26	5.99e-64	0	0	0	0	0	0	1.87e-36	0	0	0	0	0	0	0	0	0	0	0	0	0	0	0
	4125.06	0.00146	1.18e-11	0	0	8.88e-45	8.49e-16	0	1.18e-11	4.77e-26	1e-63	0	0	0	0	0	0	2.39e-36	0	0	0	0	0	0	0	0	0	0	0	0	0	0	0
	4123.13	0.00171	1.33e-11	0	0	8.18e-47	1.06e-15	0	1.33e-11	6.01e-26	1.66e-63	0	0	0	0	0	0	3.05e-36	0	0	0	0	0	0	0	0	0	0	0	0	0	0	0
	4121.2	0.0014	1.49e-11	0	0	6.74e-49	1.33e-15	0	1.49e-11	7.56e-26	2.78e-63	0	0	0	0	0	0	3.88e-36	0	0	0	0	0	0	0	0	0	0	0	0	0	0	0
	4119.27	0.00128	1.67e-11	0	0	4.98e-51	1.67e-15	0	1.67e-11	9.51e-26	4.62e-63	0	0	0	0	0	0	4.94e-36	0	0	0	0	0	0	0	0	0	0	0	0	0	0	0
	4117.34	0.000795765	1.88e-11	0	0	3.29e-53	2.09e-15	0	1.88e-11	1.19e-25	7.69e-63	0	0	0	0	0	0	6.29e-36	0	0	0	0	0	0	0	0	0	0	0	0	0	0	0
	4115.41	0.000498645	2.1e-11	0	0	1.95e-55	2.62e-15	0	2.1e-11	1.5e-25	1.27e-62	0	0	0	0	0	0	8e-36	0	0	0	0	0	0	0	0	0	0	0	0	0	0	0
	4113.48	0.000415423	2.36e-11	0	0	1.03e-57	3.27e-15	0	2.36e-11	1.88e-25	2.12e-62	0	0	0	0	0	0	1.01e-35	0	0	0	0	0	0	0	0	0	0	0	0	0	0	0
	4111.56	0.000471766	2.64e-11	0	0	4.93e-60	4.09e-15	0	2.64e-11	2.37e-25	3.52e-62	0	0	0	0	0	0	1.29e-35	0	0	0	0	0	0	0	0	0	0	0	0	0	0	0
	4109.63	0.000491556	2.96e-11	0	0	2.1e-62	5.1e-15	0	2.96e-11	2.97e-25	5.83e-62	0	0	0	0	0	0	1.64e-35	0	0	0	0	0	0	0	0	0	0	0	0	0	0	0
	4107.7	0.000531582	3.31e-11	0	0	8.03e-65	6.36e-15	0	3.31e-11	3.73e-25	9.65e-62	0	0	0	0	0	0	2.08e-35	0	0	0	0	0	0	0	0	0	0	0	0	0	0	0
	4105.77	0.000617273	3.71e-11	0	0	2.74e-67	7.91e-15	0	3.71e-11	4.67e-25	1.59e-61	0	0	0	0	0	0	2.65e-35	0	0	0	0	0	0	0	0	0	0	0	0	0	0	0
	4103.84	0.000340157	4.15e-11	0	0	8.41e-70	9.85e-15	0	4.15e-11	5.85e-25	2.63e-61	0	0	0	0	0	0	3.36e-35	0	0	0	0	0	0	0	0	0	0	0	0	0	0	0
	4101.91	-0.000266139	4.64e-11	0	0	2.3e-72	1.22e-14	0	4.64e-11	7.33e-25	4.35e-61	0	0	0	0	0	0	4.27e-35	0	0	0	0	0	0	0	0	0	0	0	0	0	0	0
	4099.98	-0.000592301	5.19e-11	0	0	5.67e-75	1.52e-14	0	5.18e-11	9.18e-25	7.18e-61	0	0	0	0	0	0	5.42e-35	0	0	0	0	0	0	0	0	0	0	0	0	0	0	0
	4098.06	-0.000221642	5.8e-11	0	0	1.24e-77	1.88e-14	0	5.8e-11	1.14e-24	1.18e-60	0	0	0	0	0	0	6.87e-35	0	0	0	0	0	0	0	0	0	0	0	0	0	0	0
	4096.13	-0.000158645	6.48e-11	0	0	2.46e-80	2.33e-14	0	6.48e-11	1.43e-24	1.94e-60	0	0	0	0	0	0	8.7e-35	0	0	0	0	0	0	0	0	0	0	0	0	0	0	0
	4094.2	-5.0789e-05	7.24e-11	0	0	4.35e-83	2.89e-14	0	7.23e-11	1.79e-24	3.2e-60	0	0	0	0	0	0	1.1e-34	0	0	0	0	0	0	0	0	0	0	0	0	0	0	0
	4092.27	0.000508482	8.08e-11	0	0	6.88e-86	3.58e-14	0	8.08e-11	2.24e-24	5.26e-60	0	0	0	0	0	0	1.39e-34	0	0	0	0	0	0	0	0	0	0	0	0	0	0	0
	4090.34	0.000424441	9.02e-11	0	0	9.76e-89	4.43e-14	0	9.02e-11	2.79e-24	8.64e-60	0	0	0	0	0	0	1.76e-34	0	0	0	0	0	0	0	0	0	0	0	0	0	0	0
	4088.41	0.000144204	1e-10	0	0	1.23e-91	5.47e-14	0	1e-10	3.49e-24	1.41e-59	0	0	0	0	0	0	2.23e-34	0	0	0	0	0	0	0	0	0	0	0	0	0	0	0
	4086.49	0.000293411	1.12e-10	0	0	1.41e-94	6.75e-14	0	1.12e-10	4.35e-24	2.32e-59	0	0	0	0	0	0	2.83e-34	0	0	0	0	0	0	0	0	0	0	0	0	0	0	0
	4084.56	0.000187785	1.25e-10	0	0	1.43e-97	8.33e-14	0	1.25e-10	5.43e-24	3.8e-59	0	0	0	0	0	0	3.58e-34	0	0	0	0	0	0	0	0	0	0	0	0	0	0	0
	4082.63	4.89452e-05	1.39e-10	0	0	0	1.02e-13	0	1.39e-10	6.77e-24	6.21e-59	0	0	0	0	0	0	4.52e-34	0	0	0	0	0	0	0	0	0	0	0	0	0	0	0
	4080.7	8.15801e-05	1.55e-10	0	0	0	1.26e-13	0	1.55e-10	8.43e-24	1.01e-58	0	0	0	0	0	0	5.71e-34	0	0	0	0	0	0	0	0	0	0	0	0	0	0	0
	4078.77	0.00056619	1.73e-10	0	0	0	1.55e-13	0	1.73e-10	1.04e-23	1.65e-58	0	0	0	0	0	0	7.22e-34	0	0	0	0	0	0	0	0	0	0	0	0	0	0	0
	4076.84	0.000386684	1.93e-10	0	0	0	1.91e-13	0	1.93e-10	1.3e-23	2.7e-58	0	0	0	0	0	0	9.11e-34	0	0	0	0	0	0	0	0	0	0	0	0	0	0	0
	4074.91	0.000252329	2.15e-10	0	0	0	2.34e-13	0	2.14e-10	1.62e-23	4.4e-58	0	0	0	0	0	0	1.15e-33	0	0	0	0	0	0	0	0	0	0	0	0	0	0	0
	4072.99	0.000813755	2.39e-10	0	0	0	2.87e-13	0	2.39e-10	2.01e-23	7.16e-58	0	0	0	0	0	0	1.45e-33	0	0	0	0	0	0	0	0	0	0	0	0	0	0	0
	4071.06	0.000878621	2.66e-10	0	0	0	3.52e-13	0	2.66e-10	2.5e-23	1.16e-57	0	0	0	0	0	0	1.83e-33	0	0	0	0	0	0	0	0	0	0	0	0	0	0	0
	4069.13	0.000223694	2.96e-10	0	0	0	4.31e-13	0	2.96e-10	3.11e-23	1.89e-57	0	0	0	0	0	0	2.3e-33	0	0	0	0	0	0	0	0	0	0	0	0	0	0	0
	4067.2	-0.000621327	3.29e-10	0	0	0	5.28e-13	0	3.29e-10	3.86e-23	3.07e-57	0	0	0	0	0	0	2.9e-33	0	0	0	0	0	0	0	0	0	0	0	0	0	0	0
	4065.27	-0.000556103	3.66e-10	0	0	0	6.45e-13	0	3.66e-10	4.79e-23	4.98e-57	0	0	0	0	0	0	3.66e-33	0	0	0	0	0	0	0	0	0	0	0	0	0	0	0
	4063.34	-0.000184459	4.07e-10	0	0	0	7.88e-13	0	4.06e-10	5.95e-23	8.08e-57	0	0	0	0	0	0	4.61e-33	0	0	0	0	0	0	0	0	0	0	0	0	0	0	0
	4061.41	-0.000104044	4.52e-10	0	0	0	9.61e-13	0	4.51e-10	7.37e-23	1.3e-56	0	0	0	0	0	0	5.8e-33	0	0	0	0	0	0	0	0	0	0	0	0	0	0	0
	4059.49	0.000164409	5.03e-10	0	0	0	1.17e-12	0	5.01e-10	9.13e-23	2.11e-56	0	0	0	0	0	0	7.3e-33	0	0	0	0	0	0	0	0	0	0	0	0	0	0	0
	4057.56	0.000281541	5.58e-10	0	0	0	1.42e-12	0	5.57e-10	1.13e-22	3.41e-56	0	0	0	0	0	0	9.19e-33	0	0	0	0	0	0	0	0	0	0	0	0	0	0	0
	4055.63	0.000325755	6.2e-10	0	0	0	1.73e-12	0	6.18e-10	1.4e-22	5.51e-56	0	0	0	0	0	0	1.15e-32	0	0	0	0	0	0	0	0	0	0	0	0	0	0	0
	4053.7	2.32598e-07	6.88e-10	0	0	0	2.11e-12	0	6.86e-10	1.73e-22	8.89e-56	0	0	0	0	0	0	1.45e-32	0	0	0	0	0	0	0	0	0	0	0	0	0	0	0
	4051.77	-0.000460897	7.63e-10	0	0	0	2.56e-12	0	7.61e-10	2.14e-22	1.43e-55	0	0	0	0	0	0	1.82e-32	0	0	0	0	0	0	0	0	0	0	0	0	0	0	0
	4049.84	-0.000556225	8.47e-10	0	0	0	3.11e-12	0	8.43e-10	2.64e-22	2.3e-55	0	0	0	0	0	0	2.29e-32	0	0	0	0	0	0	0	0	0	0	0	0	0	0	0
	4047.92	-0.000167728	9.39e-10	0	0	0	3.77e-12	0	9.35e-10	3.26e-22	3.71e-55	0	0	0	0	0	0	2.87e-32	0	0	0	0	0	0	0	0	0	0	0	0	0	0	0
	4045.99	0.000224963	1.04e-09	0	0	0	4.57e-12	0	1.03e-09	4.03e-22	5.96e-55	0	0	0	0	0	0	3.6e-32	0	0	0	0	0	0	0	0	0	0	0	0	0	0	0
	4044.06	9.69409e-05	1.15e-09	0	0	0	5.54e-12	0	1.14e-09	4.97e-22	9.57e-55	0	0	0	0	0	0	4.52e-32	0	0	0	0	0	0	0	0	0	0	0	0	0	0	0
	4042.13	-0.000108947	1.27e-09	0	0	0	6.7e-12	0	1.27e-09	6.14e-22	1.53e-54	0	0	0	0	0	0	5.67e-32	0	0	0	0	0	0	0	0	0	0	0	0	0	0	0
	4040.2	-4.4073e-05	1.41e-09	0	0	0	8.09e-12	0	1.4e-09	7.57e-22	2.45e-54	0	0	0	0	0	0	7.11e-32	0	0	0	0	0	0	0	0	0	0	0	0	0	0	0
	4038.27	0.000241394	1.56e-09	0	0	0	9.77e-12	0	1.55e-09	9.32e-22	3.93e-54	0	0	0	0	0	0	8.91e-32	0	0	0	0	0	0	0	0	0	0	0	0	0	0	0
	4036.34	-9.02801e-06	1.73e-09	0	0	0	1.17e-11	0	1.72e-09	1.14e-21	6.29e-54	0	0	0	0	0	0	1.11e-31	0	0	0	0	0	0	0	0	0	0	0	0	0	0	0
	4034.42	-4.38681e-05	1.92e-09	0	0	0	1.42e-11	0	1.9e-09	1.41e-21	1e-53	0	0	0	0	0	0	1.39e-31	0	0	0	0	0	0	0	0	0	0	0	0	0	0	0
	4032.49	8.2507e-05	2.12e-09	0	0	0	1.71e-11	0	2.1e-09	1.74e-21	1.6e-53	0	0	0	0	0	0	1.75e-31	0	0	0	0	0	0	0	0	0	0	0	0	0	0	0
	4030.56	-0.000160785	2.35e-09	0	0	0	2.05e-11	0	2.33e-09	2.13e-21	2.56e-53	0	0	0	0	0	0	2.19e-31	0	0	0	0	0	0	0	0	0	0	0	0	0	0	0
	4028.63	-0.000274453	2.59e-09	0	0	0	2.47e-11	0	2.57e-09	2.63e-21	4.08e-53	0	0	0	0	0	0	2.73e-31	0	0	0	0	0	0	0	0	0	0	0	0	0	0	0
	4026.7	6.27069e-05	2.87e-09	0	0	0	2.97e-11	0	2.84e-09	3.23e-21	6.49e-53	0	0	0	0	0	0	3.42e-31	0	0	0	0	0	0	0	0	0	0	0	0	0	0	0
	4024.77	6.85693e-05	3.17e-09	0	0	0	3.56e-11	0	3.14e-09	3.96e-21	1.03e-52	0	0	0	0	0	0	4.27e-31	0	0	0	0	0	0	0	0	0	0	0	0	0	0	0
	4022.84	0.000203438	3.51e-09	0	0	0	4.27e-11	0	3.46e-09	4.86e-21	1.64e-52	0	0	0	0	0	0	5.34e-31	0	0	0	0	0	0	0	0	0	0	0	0	0	0	0
	4020.92	0.000385246	3.87e-09	0	0	0	5.12e-11	0	3.82e-09	5.97e-21	2.6e-52	0	0	0	0	0	0	6.67e-31	0	0	0	0	0	0	0	0	0	0	0	0	0	0	0
	4018.99	6.41546e-05	4.28e-09	0	0	0	6.13e-11	0	4.22e-09	7.32e-21	4.13e-52	0	0	0	0	0	0	8.33e-31	0	0	0	0	0	0	0	0	0	0	0	0	0	0	0
	4017.06	-0.000110548	4.72e-09	0	0	0	7.32e-11	0	4.65e-09	8.97e-21	6.54e-52	0	0	0	0	0	0	1.03e-30	0	0	0	0	0	0	0	0	0	0	0	0	0	0	0
	4015.13	-0.000234959	5.22e-09	0	0	0	8.75e-11	0	5.13e-09	1.09e-20	1.03e-51	0	0	0	0	0	0	1.29e-30	0	0	0	0	0	0	0	0	0	0	0	0	0	0	0
	4013.2	7.56099e-05	5.76e-09	0	0	0	1.04e-10	0	5.65e-09	1.34e-20	1.63e-51	0	0	0	0	0	0	1.61e-30	0	0	0	0	0	0	0	0	0	0	0	0	0	0	0
	4011.27	0.000315257	6.35e-09	0	0	0	1.24e-10	0	6.23e-09	1.64e-20	2.59e-51	0	0	0	0	0	0	2.01e-30	0	0	0	0	0	0	0	0	0	0	0	0	0	0	0
	4009.35	0.000376223	7.01e-09	0	0	0	1.48e-10	0	6.86e-09	2.01e-20	4.08e-51	0	0	0	0	0	0	2.51e-30	0	0	0	0	0	0	0	0	0	0	0	0	0	0	0
	4007.42	0.000605626	7.73e-09	0	0	0	1.76e-10	0	7.56e-09	2.46e-20	6.44e-51	0	0	0	0	0	0	3.12e-30	0	0	0	0	0	0	0	0	0	0	0	0	0	0	0
	4005.49	0.000562463	8.53e-09	0	0	0	2.1e-10	0	8.32e-09	3e-20	1.01e-50	0	0	0	0	0	0	3.89e-30	0	0	0	0	0	0	0	0	0	0	0	0	0	0	0
	4003.56	0.000463667	9.41e-09	0	0	0	2.49e-10	0	9.16e-09	3.67e-20	1.59e-50	0	0	0	0	0	0	4.84e-30	0	0	0	0	0	0	0	0	0	0	0	0	0	0	0
	4001.63	0.00070695	1.03756e-08	0	0	0	2.96e-10	0	1.00789e-08	4.48e-20	2.51e-50	0	0	0	0	0	0	6.02e-30	0	0	0	0	0	0	0	0	0	0	0	0	0	0	0
	3999.7	0.000587486	1.14364e-08	0	0	0	3.51e-10	0	1.10845e-08	5.47e-20	3.95e-50	0	0	0	0	0	0	7.49e-30	0	0	0	0	0	0	0	0	0	0	0	0	0	0	0
	3997.78	5.77632e-05	1.26036e-08	0	0	0	4.17e-10	0	1.21865e-08	6.67e-20	6.2e-50	0	0	0	0	0	0	9.31e-30	0	0	0	0	0	0	0	0	0	0	0	0	0	0	0
	3995.85	6.69931e-05	1.38877e-08	0	0	0	4.93e-10	0	1.33938e-08	8.13e-20	9.73e-50	0	0	0	0	0	0	1.15e-29	0	0	0	0	0	0	0	0	0	0	0	0	0	0	0
	3993.92	0.000254791	1.53004e-08	0	0	0	5.84e-10	0	1.47161e-08	9.91e-20	1.52e-49	0	0	0	0	0	0	1.43e-29	0	0	0	0	0	0	0	0	0	0	0	0	0	0	0
	3991.99	0.000260423	1.68545e-08	0	0	0	6.9e-10	0	1.61638e-08	1.2e-19	2.38e-49	0	0	0	0	0	0	1.78e-29	0	0	0	0	0	0	0	0	0	0	0	0	0	0	0
	3990.06	0.000459203	1.8564e-08	0	0	0	8.15e-10	0	1.77483e-08	1.46e-19	3.73e-49	0	0	0	0	0	0	2.21e-29	0	0	0	0	0	0	0	0	0	0	0	0	0	0	0
	3988.13	0.000544749	2.04445e-08	0	0	0	9.62e-10	0	1.94819e-08	1.78e-19	5.83e-49	0	0	0	0	0	0	2.74e-29	0	0	0	0	0	0	0	0	0	0	0	0	0	0	0
	3986.2	0.000559373	2.25131e-08	0	0	0	1.13e-09	0	2.13782e-08	2.17e-19	9.1e-49	0	0	0	0	0	0	3.4e-29	0	0	0	0	0	0	0	0	0	0	0	0	0	0	0
	3984.28	0.000198995	2.47884e-08	0	0	0	1.33e-09	0	2.34516e-08	2.64e-19	1.41e-48	0	0	0	0	0	0	4.22e-29	0	0	0	0	0	0	0	0	0	0	0	0	0	0	0
	3982.35	3.79265e-05	2.72912e-08	0	0	0	1.57e-09	0	2.57181e-08	3.2e-19	2.21e-48	0	0	0	0	0	0	5.23e-29	0	0	0	0	0	0	0	0	0	0	0	0	0	0	0
	3980.42	0.000332037	3.00444e-08	0	0	0	1.84e-09	0	2.81946e-08	3.89e-19	3.44e-48	0	0	0	0	0	0	6.48e-29	0	0	0	0	0	0	0	0	0	0	0	0	0	0	0
	3978.49	0.000476242	3.3073e-08	0	0	0	2.17e-09	0	3.08998e-08	4.72e-19	5.35e-48	0	0	0	0	0	0	8.03e-29	0	0	0	0	0	0	0	0	0	0	0	0	0	0	0
	3976.56	2.49662e-05	3.64047e-08	0	0	0	2.55e-09	0	3.38539e-08	5.73e-19	8.32e-48	0	0	0	0	0	0	9.94e-29	0	0	0	0	0	0	0	0	0	0	0	0	0	0	0
	3974.63	-0.000341797	4.00701e-08	0	0	0	2.99e-09	0	3.70787e-08	6.95e-19	1.29e-47	0	0	0	0	0	0	1.23e-28	0	0	0	0	0	0	0	0	0	0	0	0	0	0	0
	3972.7	-0.00022957	4.41028e-08	0	0	0	3.5e-09	0	4.05978e-08	8.42e-19	2e-47	0	0	0	0	0	0	1.52e-28	0	0	0	0	0	0	0	0	0	0	0	0	0	0	0
	3970.78	-0.000312638	4.85401e-08	0	0	0	4.1e-09	0	4.44369e-08	1.02e-18	3.1e-47	0	0	0	0	0	0	1.88e-28	0	0	0	0	0	0	0	0	0	0	0	0	0	0	0
	3968.85	-0.000140941	5.3423e-08	0	0	0	4.79e-09	0	4.86237e-08	1.23e-18	4.8e-47	0	0	0	0	0	0	2.32e-28	0	0	0	0	0	0	0	0	0	0	0	0	0	0	0
	3966.92	-7.075e-05	5.87966e-08	0	0	0	5.6e-09	0	5.31881e-08	1.49e-18	7.43e-47	0	0	0	0	0	0	2.87e-28	0	0	0	0	0	0	0	0	0	0	0	0	0	0	0
	3964.99	-9.78308e-06	6.4711e-08	0	0	0	6.54e-09	0	5.81627e-08	1.8e-18	1.14e-46	0	0	0	0	0	0	3.54e-28	0	0	0	0	0	0	0	0	0	0	0	0	0	0	0
	3963.06	0.000167301	7.12213e-08	0	0	0	7.63e-09	0	6.35823e-08	2.18e-18	1.77e-46	0	0	0	0	0	0	4.38e-28	0	0	0	0	0	0	0	0	0	0	0	0	0	0	0
	3961.13	0.000151802	7.83885e-08	0	0	0	8.9e-09	0	6.94851e-08	2.64e-18	2.73e-46	0	0	0	0	0	0	5.4e-28	0	0	0	0	0	0	0	0	0	0	0	0	0	0	0
	3959.2	-0.00010578	8.62798e-08	0	0	0	1.0368e-08	0	7.59118e-08	3.18e-18	4.21e-46	0	0	0	0	0	0	6.67e-28	0	0	0	0	0	0	0	0	0	0	0	0	0	0	0
	3957.28	-1.76635e-05	9.49696e-08	0	0	0	1.20629e-08	0	8.29067e-08	3.84e-18	6.48e-46	0	0	0	0	0	0	8.22e-28	0	0	0	0	0	0	0	0	0	0	0	0	0	0	0
	3955.35	0.0004147	1.0454e-07	0	0	0	1.40224e-08	0	9.05176e-08	4.64e-18	9.97e-46	0	0	0	0	0	0	1.01e-27	0	0	0	0	0	0	0	0	0	0	0	0	0	0	0
	3953.42	0.000460803	1.15082e-07	0	0	0	1.6286e-08	0	9.8796e-08	5.6e-18	1.53e-45	0	0	0	0	0	0	1.24e-27	0	0	0	0	0	0	0	0	0	0	0	0	0	0	0
	3951.49	7.846e-05	1.26696e-07	0	0	0	1.88983e-08	0	1.07797e-07	6.74e-18	2.35e-45	0	0	0	0	0	0	1.53e-27	0	0	0	0	0	0	0	0	0	0	0	0	0	0	0
	3949.56	3.83372e-05	1.39492e-07	0	0	0	2.19102e-08	0	1.17582e-07	8.13e-18	3.6e-45	0	0	0	0	0	0	1.89e-27	0	0	0	0	0	0	0	0	0	0	0	0	0	0	0
	3947.63	0.000382106	1.53593e-07	0	0	0	2.53799e-08	0	1.28214e-07	9.79e-18	5.52e-45	0	0	0	0	0	0	2.33e-27	0	0	0	0	0	0	0	0	0	0	0	0	0	0	0
	3945.7	0.000270271	1.69136e-07	0	0	0	2.93731e-08	0	1.39763e-07	1.17e-17	8.46e-45	0	0	0	0	0	0	2.87e-27	0	0	0	0	0	0	0	0	0	0	0	0	0	0	0
	3943.78	0.000542983	1.86268e-07	0	0	0	3.39647e-08	0	1.52304e-07	1.41e-17	1.29e-44	0	0	0	0	0	0	3.52e-27	0	0	0	0	0	0	0	0	0	0	0	0	0	0	0
	3941.85	0.000408186	2.05157e-07	0	0	0	3.92394e-08	0	1.65918e-07	1.7e-17	1.97e-44	0	0	0	0	0	0	4.33e-27	0	0	0	0	0	0	0	0	0	0	0	0	0	0	0
	3939.92	-3.4296e-06	2.25985e-07	0	0	0	4.52933e-08	0	1.80692e-07	2.04e-17	3.01e-44	0	0	0	0	0	0	5.33e-27	0	0	0	0	0	0	0	0	0	0	0	0	0	0	0
	3937.99	-8.85015e-05	2.48954e-07	0	0	0	5.22353e-08	0	1.96719e-07	2.45e-17	4.6e-44	0	0	0	0	0	0	6.55e-27	0	0	0	0	0	0	0	0	0	0	0	0	0	0	0
	3936.06	-0.000249704	2.74289e-07	0	0	0	6.01881e-08	0	2.141e-07	2.95e-17	7.01e-44	0	0	0	0	0	0	8.04e-27	0	0	0	0	0	0	0	0	0	0	0	0	0	0	0
	3934.13	0.000102409	3.02235e-07	0	0	0	6.92907e-08	0	2.32944e-07	3.54e-17	1.06e-43	0	0	0	0	0	0	9.87e-27	0	0	0	0	0	0	0	0	0	0	0	0	0	0	0
	3932.21	0.000386484	3.33065e-07	0	0	0	7.96997e-08	0	2.53366e-07	4.24e-17	1.62e-43	0	0	0	0	0	0	1.21e-26	0	0	0	0	0	0	0	0	0	0	0	0	0	0	0
	3930.28	-2.08106e-05	3.67082e-07	0	0	0	9.15916e-08	0	2.75491e-07	5.09e-17	2.46e-43	0	0	0	0	0	0	1.48e-26	0	0	0	0	0	0	0	0	0	0	0	0	0	0	0
	3928.35	-0.000307696	4.04618e-07	0	0	0	1.05165e-07	0	2.99453e-07	6.1e-17	3.74e-43	0	0	0	0	0	0	1.82e-26	0	0	0	0	0	0	0	0	0	0	0	0	0	0	0
	3926.42	-0.000431683	4.46041e-07	0	0	0	1.20644e-07	0	3.25397e-07	7.31e-17	5.68e-43	0	0	0	0	0	0	2.23e-26	0	0	0	0	0	0	0	0	0	0	0	0	0	0	0
	3924.49	-0.000408736	4.91756e-07	0	0	0	1.38279e-07	0	3.53476e-07	8.75e-17	8.61e-43	0	0	0	0	0	0	2.73e-26	0	0	0	0	0	0	0	0	0	0	0	0	0	0	0
	3922.56	-0.000212646	5.42211e-07	0	0	0	1.58353e-07	0	3.83858e-07	1.04e-16	1.3e-42	0	0	0	0	0	0	3.35e-26	0	0	0	0	0	0	0	0	0	0	0	0	0	0	0
	3920.64	8.13229e-05	5.979e-07	0	0	0	1.81181e-07	0	4.16719e-07	1.25e-16	1.97e-42	0	0	0	0	0	0	4.1e-26	0	0	0	0	0	0	0	0	0	0	0	0	0	0	0
	3918.71	0.0002892	6.59367e-07	0	0	0	2.07117e-07	0	4.52251e-07	1.49e-16	2.97e-42	0	0	0	0	0	0	5.02e-26	0	0	0	0	0	0	0	0	0	0	0	0	0	0	0
	3916.78	-0.000187772	7.27213e-07	0	0	0	2.36557e-07	0	4.90657e-07	1.78e-16	4.49e-42	0	0	0	0	0	0	6.14e-26	0	0	0	0	0	0	0	0	0	0	0	0	0	0	0
	3914.85	-0.000328336	8.021e-07	0	0	0	2.69944e-07	0	5.32156e-07	2.13e-16	6.78e-42	0	0	0	0	0	0	7.51e-26	0	0	0	0	0	0	0	0	0	0	0	0	0	0	0
	3912.92	0.000153126	8.84754e-07	0	0	0	3.07772e-07	0	5.76983e-07	2.54e-16	1.02e-41	0	0	0	0	0	0	9.18e-26	0	0	0	0	0	0	0	0	0	0	0	0	0	0	0
	3910.99	3.7381e-05	9.75979e-07	0	0	0	3.50592e-07	0	6.25388e-07	3.03e-16	1.53e-41	0	0	0	0	0	0	1.12e-25	0	0	0	0	0	0	0	0	0	0	0	0	0	0	0
	3909.06	-0.000456556	1.07666e-06	0	0	0	3.99017e-07	0	6.7764e-07	3.62e-16	2.31e-41	0	0	0	0	0	0	1.37e-25	0	0	0	0	0	0	0	0	0	0	0	0	0	0	0
	3907.14	-0.000122838	1.18776e-06	0	0	0	4.53732e-07	0	7.34025e-07	4.31e-16	3.47e-41	0	0	0	0	0	0	1.67e-25	0	0	0	0	0	0	0	0	0	0	0	0	0	0	0
	3905.21	0.00052195	1.31035e-06	0	0	0	5.15494e-07	0	7.94851e-07	5.14e-16	5.21e-41	0	0	0	0	0	0	2.04e-25	0	0	0	0	0	0	0	0	0	0	0	0	0	0	0
	3903.28	0.000381677	1.44559e-06	0	0	0	5.85149e-07	0	8.60446e-07	6.12e-16	7.82e-41	0	0	0	0	0	0	2.49e-25	0	0	0	0	0	0	0	0	0	0	0	0	0	0	0
	3901.35	0.000327198	1.59479e-06	0	0	0	6.6363e-07	0	9.31159e-07	7.28e-16	1.17e-40	0	0	0	0	0	0	3.04e-25	0	0	0	0	0	0	0	0	0	0	0	0	0	0	0
	3899.42	0.000505028	1.75934e-06	0	0	0	7.51974e-07	0	1.00737e-06	8.66e-16	1.75e-40	0	0	0	0	0	0	3.7e-25	0	0	0	0	0	0	0	0	0	0	0	0	0	0	0
	3897.49	0.000169281	1.94079e-06	0	0	0	8.51328e-07	0	1.08947e-06	1.03e-15	2.62e-40	0	0	0	0	0	0	4.51e-25	0	0	0	0	0	0	0	0	0	0	0	0	0	0	0
	3895.56	-0.000172187	2.14084e-06	0	0	0	9.62961e-07	0	1.17788e-06	1.22e-15	3.92e-40	0	0	0	0	0	0	5.5e-25	0	0	0	0	0	0	0	0	0	0	0	0	0	0	0
	3893.64	-3.81663e-05	2.36135e-06	0	0	0	1.08827e-06	0	1.27307e-06	1.45e-15	5.85e-40	0	0	0	0	0	0	6.7e-25	0	0	0	0	0	0	0	0	0	0	0	0	0	0	0
	3891.71	-6.13681e-05	2.60433e-06	0	0	0	1.22881e-06	0	1.37552e-06	1.72e-15	8.73e-40	0	0	0	0	0	0	8.16e-25	0	0	0	0	0	0	0	0	0	0	0	0	0	0	0
	3889.78	-0.000121398	2.87202e-06	0	0	0	1.38627e-06	0	1.48575e-06	2.04e-15	1.3e-39	0	0	0	0	0	0	9.93e-25	0	0	0	0	0	0	0	0	0	0	0	0	0	0	0
	3887.85	5.55376e-05	3.16683e-06	0	0	0	1.56253e-06	0	1.6043e-06	2.42e-15	1.93e-39	0	0	0	0	0	0	1.2e-24	0	0	0	0	0	0	0	0	0	0	0	0	0	0	0
	3885.92	3.30063e-05	3.49141e-06	0	0	0	1.75966e-06	0	1.73176e-06	2.87e-15	2.88e-39	0	0	0	0	0	0	1.46e-24	0	0	0	0	0	0	0	0	0	0	0	0	0	0	0
	3883.99	-0.000146665	3.84866e-06	0	0	0	1.9799e-06	0	1.86875e-06	3.41e-15	4.28e-39	0	0	0	0	0	0	1.78e-24	0	0	0	0	0	0	0	0	0	0	0	0	0	0	0
	3882.07	-4.9741e-05	4.24171e-06	0	0	0	2.22575e-06	0	2.01595e-06	4.03e-15	6.35e-39	0	0	0	0	0	0	2.16e-24	0	0	0	0	0	0	0	0	0	0	0	0	0	0	0
	3880.14	-3.99293e-05	4.67399e-06	0	0	0	2.49993e-06	0	2.17406e-06	4.78e-15	9.43e-39	0	0	0	0	0	0	2.63e-24	0	0	0	0	0	0	0	0	0	0	0	0	0	0	0
	3878.21	-0.000170986	5.14923e-06	0	0	0	2.80541e-06	0	2.34382e-06	5.65e-15	1.39e-38	0	0	0	0	0	0	3.19e-24	0	0	0	0	0	0	0	0	0	0	0	0	0	0	0
	3876.28	-0.000142391	5.67148e-06	0	0	0	3.14544e-06	0	2.52604e-06	6.68e-15	2.06e-38	0	0	0	0	0	0	3.88e-24	0	0	0	0	0	0	0	0	0	0	0	0	0	0	0
	3874.35	-6.37358e-05	6.24515e-06	0	0	0	3.52358e-06	0	2.72157e-06	7.9e-15	3.05e-38	0	0	0	0	0	0	4.71e-24	0	0	0	0	0	0	0	0	0	0	0	0	0	0	0
	3872.42	-0.000361864	6.87501e-06	0	0	0	3.9437e-06	0	2.93131e-06	9.33e-15	4.52e-38	0	0	0	0	0	0	5.71e-24	0	0	0	0	0	0	0	0	0	0	0	0	0	0	0
	3870.49	-0.00064854	7.56625e-06	0	0	0	4.41003e-06	0	3.15621e-06	1.1e-14	6.67e-38	0	0	0	0	0	0	6.92e-24	0	0	0	0	0	0	0	0	0	0	0	0	0	0	0
	3868.57	-0.000472722	8.32446e-06	0	0	0	4.92716e-06	0	3.3973e-06	1.3e-14	9.84e-38	0	0	0	0	0	0	8.39e-24	0	0	0	0	0	0	0	0	0	0	0	0	0	0	0
	3866.64	-0.00052905	9.15572e-06	0	0	0	5.50008e-06	0	3.65564e-06	1.53e-14	1.45e-37	0	0	0	0	0	0	1.01e-23	0	0	0	0	0	0	0	0	0	0	0	0	0	0	0
	3864.71	-0.000488467	1.00666e-05	0	0	0	6.13421e-06	0	3.93239e-06	1.8e-14	2.13e-37	0	0	0	0	0	0	1.23e-23	0	0	0	0	0	0	0	0	0	0	0	0	0	0	0
	3862.78	5.40237e-05	1.10642e-05	0	0	0	6.83543e-06	0	4.22875e-06	2.13e-14	3.14e-37	0	0	0	0	0	0	1.48e-23	0	0	0	0	0	0	0	0	0	0	0	0	0	0	0
	3860.85	0.000238447	1.21561e-05	0	0	0	7.6101e-06	0	4.54601e-06	2.51e-14	4.61e-37	0	0	0	0	0	0	1.8e-23	0	0	0	0	0	0	0	0	0	0	0	0	0	0	0
	3858.92	-2.77772e-05	1.33506e-05	0	0	0	8.4651e-06	0	4.88553e-06	2.95e-14	6.77e-37	0	0	0	0	0	0	2.18e-23	0	0	0	0	0	0	0	0	0	0	0	0	0	0	0
	3856.99	0.000338969	1.46566e-05	0	0	0	9.40786e-06	0	5.24874e-06	3.47e-14	9.93e-37	0	0	0	0	0	0	2.63e-23	0	0	0	0	0	0	0	0	0	0	0	0	0	0	0
	3855.07	4.96551e-05	1.60836e-05	0	0	0	1.04464e-05	0	5.63718e-06	4.08e-14	1.45e-36	0	0	0	0	0	0	3.18e-23	0	0	0	0	0	0	0	0	0	0	0	0	0	0	0
	3853.14	0.000208784	1.76419e-05	0	0	0	1.15894e-05	0	6.05245e-06	4.8e-14	2.13e-36	0	0	0	0	0	0	3.84e-23	0	0	0	0	0	0	0	0	0	0	0	0	0	0	0
	3851.21	0.000762615	1.93424e-05	0	0	0	1.28461e-05	0	6.49626e-06	5.64e-14	3.11e-36	0	0	0	0	0	0	4.64e-23	0	0	0	0	0	0	0	0	0	0	0	0	0	0	0
	3849.28	0.00158	2.1197e-05	0	0	0	1.42266e-05	0	6.97041e-06	6.63e-14	4.55e-36	0	0	0	0	0	0	5.61e-23	0	0	0	0	0	0	0	0	0	0	0	0	0	0	0
	3847.35	0.0021	2.32183e-05	0	0	0	1.57415e-05	0	7.4768e-06	7.78e-14	6.65e-36	0	0	0	0	0	0	6.77e-23	0	0	0	0	0	0	0	0	0	0	0	0	0	0	0
	3845.42	0.00134	2.54199e-05	0	0	0	1.74025e-05	0	8.01745e-06	9.13e-14	9.7e-36	0	0	0	0	0	0	8.16e-23	0	0	0	0	0	0	0	0	0	0	0	0	0	0	0
	3843.49	0.000153663	2.78162e-05	0	0	0	1.92217e-05	0	8.59447e-06	1.07e-13	1.41e-35	0	0	0	0	0	0	9.85e-23	0	0	0	0	0	0	0	0	0	0	0	0	0	0	0
	3841.57	-0.000114289	3.04225e-05	0	0	0	2.12124e-05	0	9.21012e-06	1.25e-13	2.05e-35	0	0	0	0	0	0	1.18e-22	0	0	0	0	0	0	0	0	0	0	0	0	0	0	0
	3839.64	-0.000269148	3.32554e-05	0	0	0	2.33886e-05	0	9.86674e-06	1.47e-13	2.99e-35	0	0	0	0	0	0	1.43e-22	0	0	0	0	0	0	0	0	0	0	0	0	0	0	0
	3837.71	-0.000721583	3.63323e-05	0	0	0	2.57655e-05	0	1.05668e-05	1.72e-13	4.34e-35	0	0	0	0	0	0	1.72e-22	0	0	0	0	0	0	0	0	0	0	0	0	0	0	0
	3835.78	-0.000254357	3.96719e-05	0	0	0	2.83588e-05	0	1.1313e-05	2.01e-13	6.31e-35	0	0	0	0	0	0	2.07e-22	0	0	0	0	0	0	0	0	0	0	0	0	0	0	0
	3833.85	-6.55132e-05	4.32938e-05	0	0	0	3.11857e-05	0	1.21081e-05	2.35e-13	9.15e-35	0	0	0	0	0	0	2.49e-22	0	0	0	0	0	0	0	0	0	0	0	0	0	0	0
	3831.92	0.000126668	4.72192e-05	0	0	0	3.42642e-05	0	1.2955e-05	2.75e-13	1.32e-34	0	0	0	0	0	0	3e-22	0	0	0	0	0	0	0	0	0	0	0	0	0	0	0
	3829.99	4.89519e-05	5.14701e-05	0	0	0	3.76134e-05	0	1.38567e-05	3.21e-13	1.92e-34	0	0	0	0	0	0	3.61e-22	0	0	0	0	0	0	0	0	0	0	0	0	0	0	0
	3828.07	8.46412e-05	5.60701e-05	0	0	0	4.12537e-05	0	1.48164e-05	3.76e-13	2.77e-34	0	0	0	0	0	0	4.34e-22	0	0	0	0	0	0	0	0	0	0	0	0	0	0	0
	3826.14	0.000341575	6.1044e-05	0	0	0	4.52064e-05	0	1.58377e-05	4.39e-13	4.01e-34	0	0	0	0	0	0	5.21e-22	0	0	0	0	0	0	0	0	0	0	0	0	0	0	0
	3824.21	0.000112136	6.64181e-05	0	0	0	4.94942e-05	0	1.6924e-05	5.12e-13	5.79e-34	0	0	0	0	0	0	6.26e-22	0	0	0	0	0	0	0	0	0	0	0	0	0	0	0
	3822.28	0.000200925	7.222e-05	0	0	0	5.4141e-05	5.47e-98	1.80791e-05	5.97e-13	8.35e-34	0	0	0	0	0	0	7.52e-22	0	0	0	0	0	0	0	0	0	0	0	0	0	0	0
	3820.35	0.000980927	7.84787e-05	0	0	0	5.91718e-05	1.29e-96	1.93069e-05	6.96e-13	1.2e-33	0	0	0	0	0	0	9.03e-22	0	0	0	0	0	0	0	0	0	0	0	0	0	0	0
	3818.42	0.000680044	8.52248e-05	0	0	0	6.46133e-05	3e-95	2.06116e-05	8.11e-13	1.73e-33	0	0	0	0	0	0	1.08e-21	0	0	0	0	0	0	0	0	0	0	0	0	0	0	0
	3816.5	-0.000525369	9.24904e-05	0	0	0	7.04929e-05	6.81e-94	2.19975e-05	9.45e-13	2.49e-33	0	0	0	0	0	0	1.3e-21	0	0	0	0	0	0	0	0	0	0	0	0	0	0	0
	3814.57	-0.000576903	0.000100309	0	0	0	7.68399e-05	1.5e-92	2.34691e-05	1.1e-12	3.58e-33	0	0	0	0	0	0	1.55e-21	0	0	0	0	0	0	0	0	0	0	0	0	0	0	0
	3812.64	2.62219e-05	0.000108716	0	0	0	8.36846e-05	3.25e-91	2.50313e-05	1.27e-12	5.14e-33	0	0	0	0	0	0	1.86e-21	0	0	0	0	0	0	0	0	0	0	0	0	0	0	0
	3810.71	9.09087e-05	0.000117748	0	0	0	9.10587e-05	6.87e-90	2.66891e-05	1.48e-12	7.37e-33	0	0	0	0	0	0	2.23e-21	0	0	0	0	0	0	0	0	0	0	0	0	0	0	0
	3808.78	-2.10293e-06	0.000127443	0	0	0	9.89954e-05	1.41e-88	2.84477e-05	1.73e-12	1.05e-32	0	0	0	0	0	0	2.68e-21	0	0	0	0	0	0	0	0	0	0	0	0	0	0	0
	3806.85	-0.000334495	0.000137842	0	0	0	0.000107529	2.85e-87	3.03125e-05	2e-12	1.51e-32	0	0	0	0	0	0	3.21e-21	0	0	0	0	0	0	0	0	0	0	0	0	0	0	0
	3804.93	-0.000609957	0.000148985	0	0	0	0.000116695	5.63e-86	3.22895e-05	2.33e-12	2.16e-32	0	0	0	0	0	0	3.84e-21	0	0	0	0	0	0	0	0	0	0	0	0	0	0	0
	3803	-0.00119	0.000160916	0	0	0	0.000126532	1.08e-84	3.43844e-05	2.7e-12	3.09e-32	0	0	0	0	0	0	4.59e-21	0	0	0	0	0	0	0	0	0	0	0	0	0	0	0
	3801.07	-0.00116	0.00017368	0	0	0	0.000137076	2.03e-83	3.66037e-05	3.14e-12	4.41e-32	0	0	0	0	0	0	5.49e-21	0	0	0	0	0	0	0	0	0	0	0	0	0	0	0
	3799.14	0.000231698	0.000187323	0	0	0	0.000148369	3.73e-82	3.8954e-05	3.64e-12	6.3e-32	0	0	0	0	0	0	6.56e-21	0	0	0	0	0	0	0	0	0	0	0	0	0	0	0
	3797.21	0.000861455	0.000201892	0	0	0	0.00016045	6.71e-81	4.14421e-05	4.22e-12	8.97e-32	0	0	0	0	0	0	7.84e-21	0	0	0	0	0	0	0	0	0	0	0	0	0	0	0
	3795.28	0.000465477	0.000217438	0	0	0	0.000173363	1.17e-79	4.40751e-05	4.88e-12	1.27e-31	0	0	0	0	0	0	9.37e-21	0	0	0	0	0	0	0	0	0	0	0	0	0	0	0
	3793.35	0.000227727	0.00023401	0	0	0	0.000187149	2.01e-78	4.68606e-05	5.66e-12	1.81e-31	0	0	0	0	0	0	1.11e-20	0	0	0	0	0	0	0	0	0	0	0	0	0	0	0
	3791.43	0.000138124	0.00025166	0	0	0	0.000201854	3.37e-77	4.98065e-05	6.55e-12	2.58e-31	0	0	0	0	0	0	1.33e-20	0	0	0	0	0	0	0	0	0	0	0	0	0	0	0
	3789.5	0.000558155	0.000270443	0	0	0	0.000217523	5.51e-76	5.29207e-05	7.57e-12	3.66e-31	0	0	0	0	0	0	1.59e-20	0	0	0	0	0	0	0	0	0	0	0	0	0	0	0
	3787.57	0.000608654	0.000290413	0	0	0	0.000234201	8.8e-75	5.6212e-05	8.75e-12	5.2e-31	0	0	0	0	0	0	1.9e-20	0	0	0	0	0	0	0	0	0	0	0	0	0	0	0
	3785.64	0.000159181	0.000311625	0	0	0	0.000251936	1.37e-73	5.96891e-05	1.01e-11	7.37e-31	0	0	0	0	0	0	2.26e-20	0	0	0	0	0	0	0	0	0	0	0	0	0	0	0
	3783.71	1.71266e-05	0.000334137	0	0	0	0.000270776	2.09e-72	6.33612e-05	1.16e-11	1.04e-30	0	0	0	0	0	0	2.7e-20	0	0	0	0	0	0	0	0	0	0	0	0	0	0	0
	3781.78	-8.59981e-05	0.000358006	0	0	0	0.000290768	3.12e-71	6.7238e-05	1.34e-11	1.47e-30	0	0	0	0	0	0	3.21e-20	0	0	0	0	0	0	0	0	0	0	0	0	0	0	0
	3779.85	1.16027e-05	0.000383291	0	0	0	0.000311961	4.54e-70	7.13294e-05	1.55e-11	2.08e-30	0	0	0	0	0	0	3.83e-20	0	0	0	0	0	0	0	0	0	0	0	0	0	0	0
	3777.93	-4.64909e-05	0.00041005	0	0	0	0.000334404	6.46e-69	7.56459e-05	1.79e-11	2.94e-30	0	0	0	0	0	0	4.56e-20	0	0	0	0	0	0	0	0	0	0	0	0	0	0	0
	3776	-6.50296e-05	0.000438345	0	0	0	0.000358146	8.98e-68	8.01983e-05	2.06e-11	4.15e-30	0	0	0	0	0	0	5.42e-20	0	0	0	0	0	0	0	0	0	0	0	0	0	0	0
	3774.07	-4.5086e-05	0.000468234	0	0	0	0.000383236	1.21e-66	8.49978e-05	2.38e-11	5.85e-30	0	0	0	0	0	0	6.45e-20	0	0	0	0	0	0	0	0	0	0	0	0	0	0	0
	3772.14	-1.37729e-05	0.000499779	0	0	0	0.000409723	1.61e-65	9.0056e-05	2.74e-11	8.23e-30	0	0	0	0	0	0	7.67e-20	0	0	0	0	0	0	0	0	0	0	0	0	0	0	0
	3770.21	0.00050651	0.000533039	0	0	0	0.000437654	2.09e-64	9.53851e-05	3.15e-11	1.15e-29	0	0	0	0	0	0	9.12e-20	0	0	0	0	0	0	0	0	0	0	0	0	0	0	0
	3768.28	0.000493845	0.000568075	0	0	0	0.000467078	2.65e-63	0.000100998	3.63e-11	1.62e-29	0	0	0	0	0	0	1.08e-19	0	0	0	0	0	0	0	0	0	0	0	0	0	0	0
	3766.36	0.000684283	0.000604947	0	0	0	0.00049804	3.28e-62	0.000106907	4.17e-11	2.28e-29	0	0	0	0	0	0	1.28e-19	0	0	0	0	0	0	0	0	0	0	0	0	0	0	0
	3764.43	0.000529194	0.000643714	0	0	0	0.000530588	3.96e-61	0.000113126	4.8e-11	3.2e-29	0	0	0	0	0	0	1.52e-19	0	0	0	0	0	0	0	0	0	0	0	0	0	0	0
	3762.5	0.000388506	0.000684434	0	0	0	0.000564765	4.68e-60	0.000119668	5.51e-11	4.49e-29	0	0	0	0	0	0	1.81e-19	0	0	0	0	0	0	0	0	0	0	0	0	0	0	0
	3760.57	0.000886967	0.000727164	0	0	0	0.000600614	5.4e-59	0.00012655	6.33e-11	6.29e-29	0	0	0	0	0	0	2.15e-19	0	0	0	0	0	0	0	0	0	0	0	0	0	0	0
	3758.64	0.0017	0.000771961	0	0	0	0.000638176	6.09e-58	0.000133784	7.26e-11	8.79e-29	0	0	0	0	0	0	2.55e-19	0	0	0	0	0	0	0	0	0	0	0	0	0	0	0
	3756.71	0.00226	0.000818878	0	0	0	0.00067749	6.71e-57	0.000141388	8.33e-11	1.22e-28	0	0	0	0	0	0	3.02e-19	0	0	0	0	0	0	0	0	0	0	0	0	0	0	0
	3754.78	0.00223	0.000867969	0	0	0	0.000718593	7.22e-56	0.000149377	9.55e-11	1.71e-28	0	0	0	0	0	0	3.58e-19	0	0	0	0	0	0	0	0	0	0	0	0	0	0	0
	3752.86	0.00171	0.000919284	0	0	0	0.000761518	7.59e-55	0.000157767	1.09e-10	2.39e-28	0	0	0	0	0	0	4.24e-19	0	0	0	0	0	0	0	0	0	0	0	0	0	0	0
	3750.93	0.00141	0.000972871	0	0	0	0.000806296	7.79e-54	0.000166575	1.25e-10	3.33e-28	0	0	0	0	0	0	5.02e-19	0	0	0	0	0	0	0	0	0	0	0	0	0	0	0
	3749	0.00122	0.00103	0	0	0	0.000852955	7.82e-53	0.00017582	1.43e-10	4.64e-28	0	0	0	0	0	0	5.94e-19	0	0	0	0	0	0	0	0	0	0	0	0	0	0	0
	3747.07	0.00121	0.00109	0	0	0	0.00090152	7.67e-52	0.00018552	1.64e-10	6.46e-28	0	0	0	0	0	0	7.03e-19	0	0	0	0	0	0	0	0	0	0	0	0	0	0	0
	3745.14	0.000365952	0.00115	0	0	0	0.000952012	7.35e-51	0.000195692	1.87e-10	8.97e-28	0	0	0	0	0	0	8.32e-19	0	0	0	0	0	0	0	0	0	0	0	0	0	0	0
	3743.21	0.000220235	0.00121	0	0	0	0.001	6.88e-50	0.000206357	2.14e-10	1.24e-27	0	0	0	0	0	0	9.84e-19	0	0	0	0	0	0	0	0	0	0	0	0	0	0	0
	3741.28	0.000714642	0.00128	0	0	0	0.00106	6.29e-49	0.000217535	2.45e-10	1.72e-27	0	0	0	0	0	0	1.16e-18	0	0	0	0	0	0	0	0	0	0	0	0	0	0	0
	3739.36	0.000618517	0.00134	0	0	0	0.00112	5.62e-48	0.000229246	2.8e-10	2.39e-27	0	0	0	0	0	0	1.37e-18	0	0	0	0	0	0	0	0	0	0	0	0	0	0	0
	3737.43	0.000999979	0.00142	0	0	0	0.00117	4.9e-47	0.000241511	3.19e-10	3.31e-27	0	0	0	0	0	0	1.62e-18	0	0	0	0	0	0	0	0	0	0	0	0	0	0	0
	3735.5	0.00187	0.00149	0	0	0	0.00123	4.18e-46	0.000254351	3.64e-10	4.58e-27	0	0	0	0	0	0	1.91e-18	0	0	0	0	0	0	0	0	0	0	0	0	0	0	0
	3733.57	0.00165	0.00156	0	0	0	0.0013	3.48e-45	0.00026779	4.16e-10	6.33e-27	0	0	0	0	0	0	2.26e-18	0	0	0	0	0	0	0	0	0	0	0	0	0	0	0
	3731.64	0.00154	0.00164	0	0	0	0.00136	2.83e-44	0.000281849	4.74e-10	8.75e-27	0	0	0	0	0	0	2.66e-18	0	0	0	0	0	0	0	0	0	0	0	0	0	0	0
	3729.71	0.00163	0.00172	0	0	0	0.00143	2.25e-43	0.000296553	5.4e-10	1.2e-26	0	0	0	0	0	0	3.14e-18	0	0	0	0	0	0	0	0	0	0	0	0	0	0	0
	3727.78	0.00144	0.00181	0	0	0	0.00149	1.75e-42	0.000311926	6.15e-10	1.66e-26	0	0	0	0	0	0	3.7e-18	0	0	0	0	0	0	0	0	0	0	0	0	0	0	0
	3725.86	0.00184	0.00189	0	0	0	0.00156	1.33e-41	0.000327991	7e-10	2.29e-26	0	0	0	0	0	0	4.36e-18	0	0	0	0	0	0	0	0	0	0	0	0	0	0	0
	3723.93	0.00212	0.00198	0	0	0	0.00164	9.88e-41	0.000344775	7.96e-10	3.15e-26	0	0	0	0	0	0	5.14e-18	0	0	0	0	0	0	0	0	0	0	0	0	0	0	0
	3722	0.00203	0.00207	0	0	0	0.00171	7.16e-40	0.000362304	9.05e-10	4.32e-26	0	0	0	0	0	0	6.05e-18	0	0	0	0	0	0	0	0	0	0	0	0	0	0	0
	3720.07	0.00214	0.00216	0	0	0	0.00178	5.07e-39	0.000380603	1.02e-09	5.94e-26	0	0	0	0	0	0	7.12e-18	0	0	0	0	0	0	0	0	0	0	0	0	0	0	0
	3718.14	0.00226	0.00226	0	0	0	0.00186	3.51e-38	0.000399701	1.16e-09	8.15e-26	0	0	0	0	0	0	8.37e-18	0	0	0	0	0	0	0	0	0	0	0	0	0	0	0
	3716.21	0.00213	0.00236	0	0	0	0.00194	2.37e-37	0.000419624	1.32e-09	1.11e-25	0	0	0	0	0	0	9.85e-18	0	0	0	0	0	0	0	0	0	0	0	0	0	0	0
	3714.29	0.00237	0.00246	0	0	0	0.00202	1.56e-36	0.0004404	1.5e-09	1.52e-25	0	0	0	0	0	0	1.15e-17	0	0	0	0	0	0	0	0	0	0	0	0	0	0	0
	3712.36	0.00281	0.00256	0	0	0	0.0021	1.01e-35	0.00046206	1.7e-09	2.09e-25	0	0	0	0	0	0	1.36e-17	0	0	0	0	0	0	0	0	0	0	0	0	0	0	0
	3710.43	0.00307	0.00267	0	0	0	0.00218	6.37e-35	0.000484631	1.93e-09	2.85e-25	0	0	0	0	0	0	1.59e-17	0	0	0	0	0	0	0	0	0	0	0	0	0	0	0
	3708.5	0.00308	0.00278	0	0	0	0.00227	3.92e-34	0.000508145	2.19e-09	3.9e-25	0	0	0	0	0	0	1.87e-17	0	0	0	0	0	0	0	0	0	0	0	0	0	0	0
	3706.57	0.00311	0.00289	0	0	0	0.00235	2.36e-33	0.000532631	2.48e-09	5.32e-25	0	0	0	0	0	0	2.2e-17	0	0	0	0	0	0	0	0	0	0	0	0	0	0	0
	3704.64	0.0032	0.003	0	0	0	0.00244	1.38e-32	0.00055812	2.81e-09	7.25e-25	0	0	0	0	0	0	2.58e-17	0	0	0	0	0	0	0	0	0	0	0	0	0	0	0
	3702.72	0.00338	0.00311	0	0	0	0.00253	7.98e-32	0.000584645	3.18e-09	9.87e-25	0	0	0	0	0	0	3.03e-17	0	0	0	0	0	0	0	0	0	0	0	0	0	0	0
	3700.79	0.00355	0.00323	0	0	0	0.00261	4.47e-31	0.000612237	3.59e-09	1.34e-24	0	0	0	0	0	0	3.55e-17	0	0	0	0	0	0	0	0	0	0	0	0	0	0	0
	3698.86	0.00338	0.00334	0	0	0	0.0027	2.45e-30	0.000640928	4.06e-09	1.82e-24	0	0	0	0	0	0	4.16e-17	0	0	0	0	0	0	0	0	0	0	0	0	0	0	0
	3696.93	0.00327	0.00346	0	0	0	0.00279	1.31e-29	0.000670752	4.59e-09	2.47e-24	0	0	0	0	0	0	4.88e-17	0	0	0	0	0	0	0	0	0	0	0	0	0	0	0
	3695	0.00353	0.00358	0	0	0	0.00288	6.88e-29	0.000701741	5.18e-09	3.36e-24	0	0	0	0	0	0	5.71e-17	0	0	0	0	0	0	0	0	0	0	0	0	0	0	0
	3693.07	0.00392	0.00371	0	0	0	0.00297	3.52e-28	0.000733931	5.85e-09	4.55e-24	0	0	0	0	0	0	6.69e-17	0	0	0	0	0	0	0	0	0	0	0	0	0	0	0
	3691.14	0.00445	0.00383	0	0	0	0.00306	1.76e-27	0.000767355	6.6e-09	6.16e-24	0	0	0	0	0	0	7.83e-17	0	0	0	0	0	0	0	0	0	0	0	0	0	0	0
	3689.22	0.00404	0.00395	0	0	0	0.00315	8.59e-27	0.000802047	7.44e-09	8.34e-24	0	0	0	0	0	0	9.15e-17	0	0	0	0	0	0	0	0	0	0	0	0	0	0	0
	3687.29	0.00376	0.00408	0	0	0	0.00324	4.09e-26	0.000838043	8.38e-09	1.12e-23	0	0	0	0	0	0	1.07e-16	0	0	0	0	0	0	0	0	0	0	0	0	0	0	0
	3685.36	0.00435	0.00421	0	0	0	0.00333	1.91e-25	0.000875377	9.44e-09	1.52e-23	0	0	0	0	0	0	1.25e-16	0	0	0	0	0	0	0	0	0	0	0	0	0	0	0
	3683.43	0.00462	0.00433	0	0	0	0.00342	8.69e-25	0.000914086	1.06349e-08	2.05e-23	0	0	0	0	0	0	1.46e-16	0	0	0	0	0	0	0	0	0	0	0	0	0	0	0
	3681.5	0.0047	0.00446	0	0	0	0.00351	3.86e-24	0.000954205	1.19672e-08	2.76e-23	0	0	0	0	0	0	1.7e-16	0	0	0	0	0	0	0	0	0	0	0	0	0	0	0
	3679.57	0.0048	0.00459	0	0	0	0.00359	1.68e-23	0.00099577	1.34597e-08	3.72e-23	0	0	0	0	0	0	1.99e-16	0	0	0	0	0	0	0	0	0	0	0	0	0	0	0
	3677.64	0.00477	0.00472	0	0	0	0.00368	7.14e-23	0.00104	1.5131e-08	5.01e-23	0	0	0	0	0	0	2.32e-16	0	0	0	0	0	0	0	0	0	0	0	0	0	0	0
	3675.72	0.00508	0.00485	0	0	0	0.00377	2.96e-22	0.00108	1.70015e-08	6.73e-23	0	0	0	0	0	0	2.71e-16	0	0	0	0	0	0	0	0	0	0	0	0	0	0	0
	3673.79	0.00502	0.00498	0	0	0	0.00385	1.2e-21	0.00113	1.90939e-08	9.03e-23	0	0	0	0	0	0	3.16e-16	0	0	0	0	0	0	0	0	0	0	0	0	0	0	0
	3671.86	0.00453	0.00511	0	0	0	0.00393	4.75e-21	0.00118	2.14332e-08	1.21e-22	0	0	0	0	0	0	3.69e-16	0	0	0	0	0	0	0	0	0	0	0	0	0	0	0
	3669.93	0.00482	0.00524	0	0	0	0.00401	1.84e-20	0.00123	2.40474e-08	1.62e-22	0	0	0	0	0	0	4.3e-16	0	0	0	0	0	0	0	0	0	0	0	0	0	0	0
	3668	0.00497	0.00537	0	0	0	0.00409	6.95e-20	0.00128	2.69672e-08	2.17e-22	0	0	0	0	0	0	5.01e-16	0	0	0	0	0	0	0	0	0	0	0	0	0	0	0
	3666.07	0.00475	0.00549	0	0	0	0.00416	2.57e-19	0.00133	3.02266e-08	2.9e-22	0	0	0	0	0	0	5.83e-16	0	0	0	0	0	0	0	0	0	0	0	0	0	0	0
	3664.14	0.00517	0.00562	0	0	0	0.00424	9.27e-19	0.00138	3.38634e-08	3.88e-22	0	0	0	0	0	0	6.79e-16	0	0	0	0	0	0	0	0	0	0	0	0	0	0	0
	3662.22	0.00549	0.00575	0	0	0	0.00431	3.27e-18	0.00144	3.79192e-08	5.19e-22	0	0	0	0	0	0	7.9e-16	0	0	0	0	0	0	0	0	0	0	0	0	0	0	0
	3660.29	0.00568	0.00588	0	0	0	0.00438	1.12e-17	0.0015	4.24399e-08	6.92e-22	0	0	0	0	0	0	9.19e-16	0	0	0	0	0	0	0	0	0	0	0	0	0	0	0
	3658.36	0.00581	0.006	0	0	0	0.00444	3.79e-17	0.00156	4.74762e-08	9.22e-22	0	0	0	0	0	0	1.06e-15	0	0	0	0	0	0	0	0	0	0	0	0	0	0	0
	3656.43	0.00613	0.00613	0	0	0	0.0045	1.24e-16	0.00162	5.30842e-08	1.22e-21	0	0	0	0	0	0	1.24e-15	0	0	0	0	0	0	0	0	0	0	0	0	0	0	0
	3654.5	0.00658	0.00625	0	0	0	0.00456	4e-16	0.00168	5.93256e-08	1.63e-21	0	0	0	0	0	0	1.44e-15	0	0	0	0	0	0	0	0	0	0	0	0	0	0	0
	3652.57	0.00666	0.00637	0	0	0	0.00462	1.25e-15	0.00175	6.62682e-08	2.17e-21	0	0	0	0	0	0	1.67e-15	0	0	0	0	0	0	0	0	0	0	0	0	0	0	0
	3650.64	0.00686	0.00649	0	0	0	0.00467	3.85e-15	0.00182	7.3987e-08	2.88e-21	0	0	0	0	0	0	1.94e-15	0	0	0	0	0	0	0	0	0	0	0	0	0	0	0
	3648.72	0.00707	0.00661	0	0	0	0.00472	1.15e-14	0.00189	8.25643e-08	3.82e-21	0	0	0	0	0	0	2.25e-15	0	0	0	0	0	0	0	0	0	0	0	0	0	0	0
	3646.79	0.00708	0.00673	0	0	0	0.00477	3.38e-14	0.00196	9.20909e-08	5.06e-21	0	0	0	0	0	0	2.61e-15	0	0	0	0	0	0	0	0	0	0	0	0	0	0	0
	3644.86	0.00674	0.00684	0	0	0	0.00481	9.67e-14	0.00203	1.02666e-07	6.71e-21	0	0	0	0	0	0	3.03e-15	0	0	0	0	0	0	0	0	0	0	0	0	0	0	0
	3642.93	0.00675	0.00695	0	0	0	0.00485	2.7e-13	0.00211	1.144e-07	8.87e-21	0	0	0	0	0	0	3.51e-15	0	0	0	0	0	0	0	0	0	0	0	0	0	0	0
	3641	0.0069	0.00707	0	0	0	0.00488	7.38e-13	0.00219	1.27412e-07	1.17e-20	0	0	0	0	0	0	4.07e-15	0	0	0	0	0	0	0	0	0	0	0	0	0	0	0
	3639.07	0.00714	0.00718	0	0	0	0.00491	1.97e-12	0.00227	1.41835e-07	1.54e-20	0	0	0	0	0	0	4.72e-15	0	0	0	0	0	0	0	0	0	0	0	0	0	0	0
	3637.15	0.00729	0.00728	0	0	0	0.00494	5.13e-12	0.00235	1.57813e-07	2.04e-20	0	0	0	0	0	0	5.46e-15	0	0	0	0	0	0	0	0	0	0	0	0	0	0	0
	3635.22	0.0073	0.00739	0	0	0	0.00496	1.3e-11	0.00243	1.75505e-07	2.69e-20	0	0	0	0	0	0	6.32e-15	0	0	0	0	0	0	0	0	0	0	0	0	0	0	0
	3633.29	0.00716	0.00749	0	0	0	0.00497	3.25e-11	0.00252	1.95084e-07	3.54e-20	0	0	0	0	0	0	7.32e-15	0	0	0	0	0	0	0	0	0	0	0	0	0	0	0
	3631.36	0.00744	0.00759	0	0	0	0.00499	7.9e-11	0.00261	2.16741e-07	4.66e-20	0	0	0	0	0	0	8.46e-15	0	0	0	0	0	0	0	0	0	0	0	0	0	0	0
	3629.43	0.00786	0.00769	0	0	0	0.00499	1.87e-10	0.0027	2.40685e-07	6.12e-20	0	0	0	0	0	0	9.79e-15	0	0	0	0	0	0	0	0	0	0	0	0	0	0	0
	3627.5	0.00778	0.00779	0	0	0	0.005	4.35e-10	0.00279	2.67143e-07	8.04e-20	0	0	0	0	0	0	1.13e-14	0	0	0	0	0	0	0	0	0	0	0	0	0	0	0
	3625.57	0.00735	0.00789	0	0	0	0.005	9.88e-10	0.00289	2.96363e-07	1.05e-19	0	0	0	0	0	0	1.3e-14	0	0	0	0	0	0	0	0	0	0	0	0	0	0	0
	3623.65	0.00739	0.00798	0	0	0	0.00499	2.18e-09	0.00299	3.28619e-07	1.38e-19	0	0	0	0	0	0	1.5e-14	0	0	0	0	0	0	0	0	0	0	0	0	0	0	0
	3621.72	0.00788	0.00807	0	0	0	0.00498	4.73e-09	0.00309	3.64206e-07	1.81e-19	0	0	0	0	0	0	1.74e-14	0	0	0	0	0	0	0	0	0	0	0	0	0	0	0
	3619.79	0.00818	0.00816	0	0	0	0.00497	1.00144e-08	0.00319	4.0345e-07	2.36e-19	0	0	0	0	0	0	2e-14	0	0	0	0	0	0	0	0	0	0	0	0	0	0	0
	3617.86	0.00836	0.00825	0	0	0	0.00495	2.06879e-08	0.0033	4.46703e-07	3.09e-19	0	0	0	0	0	0	2.31e-14	0	0	0	0	0	0	0	0	0	0	0	0	0	0	0
	3615.93	0.00854	0.00833	0	0	0	0.00493	4.17554e-08	0.00341	4.94351e-07	4.04e-19	0	0	0	0	0	0	2.67e-14	0	0	0	0	0	0	0	0	0	0	0	0	0	0	0
	3614	0.00861	0.00842	0	0	0	0.0049	8.23405e-08	0.00352	5.46812e-07	5.27e-19	0	0	0	0	0	0	3.08e-14	0	0	0	0	0	0	0	0	0	0	0	0	0	0	0
	3612.07	0.00866	0.0085	0	0	0	0.00487	1.58642e-07	0.00363	6.04544e-07	6.86e-19	0	0	0	0	0	0	3.54e-14	0	0	0	0	0	0	0	0	0	0	0	0	0	0	0
	3610.15	0.0088	0.00858	0	0	0	0.00484	2.98628e-07	0.00374	6.68044e-07	8.94e-19	0	0	0	0	0	0	4.08e-14	0	0	0	0	0	0	0	0	0	0	0	0	0	0	0
	3608.22	0.00893	0.00866	0	0	0	0.0048	5.4922e-07	0.00386	7.37852e-07	1.16e-18	0	0	0	0	0	0	4.7e-14	0	0	0	0	0	0	0	0	0	0	0	0	0	0	0
	3606.29	0.00872	0.00874	0	0	0	0.00475	9.86889e-07	0.00398	8.14555e-07	1.51e-18	0	0	0	0	0	0	5.41e-14	0	0	0	0	0	0	0	0	0	0	0	0	0	0	0
	3604.36	0.00863	0.00882	0	0	0	0.00471	1.73259e-06	0.0041	8.98791e-07	1.96e-18	0	0	0	0	0	0	6.22e-14	0	0	0	0	0	0	0	0	0	0	0	0	0	0	0
	3602.43	0.00881	0.00889	0	0	0	0.00466	2.97185e-06	0.00423	9.91251e-07	2.54e-18	0	0	0	0	0	0	7.16e-14	0	0	0	0	0	0	0	0	0	0	0	0	0	0	0
	3600.5	0.00896	0.00897	0	0	0	0.0046	4.9804e-06	0.00436	1.09269e-06	3.29e-18	0	0	0	0	0	0	8.23e-14	0	0	0	0	0	0	0	0	0	0	0	0	0	0	0
	3598.58	0.00936	0.00904	0	0	0	0.00455	8.15466e-06	0.00449	1.20391e-06	4.27e-18	0	0	0	0	0	0	9.46e-14	0	0	0	0	0	0	0	0	0	0	0	0	0	0	0
	3596.65	0.00952	0.00912	0	0	0	0.00449	1.30453e-05	0.00462	1.32581e-06	5.52e-18	0	0	0	0	0	0	1.08e-13	0	0	0	0	0	0	0	0	0	0	0	0	0	0	0
	3594.72	0.00962	0.0092	0	0	0	0.00442	2.03895e-05	0.00475	1.45933e-06	7.13e-18	0	0	0	0	0	0	1.24e-13	0	0	0	0	0	0	0	0	0	0	0	0	0	0	0
	3592.79	0.00974	0.00928	0	0	0	0.00436	3.11361e-05	0.00489	1.60551e-06	9.21e-18	0	0	0	0	0	0	1.43e-13	0	0	0	0	0	0	0	0	0	0	0	0	0	0	0
	3590.86	0.00959	0.00937	0	0	0	0.00429	4.64544e-05	0.00503	1.76547e-06	1.18e-17	0	0	0	0	0	0	1.64e-13	0	0	0	0	0	0	0	0	0	0	0	0	0	0	0
	3588.93	0.0099	0.00946	0	0	0	0.00422	6.77166e-05	0.00517	1.94042e-06	1.53e-17	0	0	0	0	0	0	1.88e-13	0	0	0	0	0	0	0	0	0	0	0	0	0	0	0
	3587.01	0.00994	0.00956	0	0	0	0.00414	9.64426e-05	0.00532	2.13165e-06	1.97e-17	0	0	0	0	0	0	2.16e-13	0	0	0	0	0	0	0	0	0	0	0	0	0	0	0
	3585.08	0.00931	0.00966	0	0	0	0.00407	0.000134198	0.00546	2.34058e-06	2.53e-17	0	0	0	0	0	0	2.47e-13	0	0	0	0	0	0	0	0	0	0	0	0	0	0	0
	3583.15	0.0091	0.00978	0	0	0	0.00399	0.000182445	0.00561	2.56873e-06	3.26e-17	0	0	0	0	0	0	2.83e-13	0	0	0	0	0	0	0	0	0	0	0	0	0	0	0
	3581.22	0.00938	0.00991	0	0	0	0.00391	0.000242337	0.00576	2.81774e-06	4.18e-17	0	0	0	0	0	0	3.24e-13	0	0	0	0	0	0	0	0	0	0	0	0	0	0	0
	3579.29	0.0097	0.01006	0	0	0	0.00382	0.000314496	0.00591	3.08937e-06	5.37e-17	0	0	0	0	0	0	3.71e-13	0	0	0	0	0	0	0	0	0	0	0	0	0	0	0
	3577.36	0.0099	0.01021	0	0	0	0.00374	0.000398762	0.00607	3.38552e-06	6.88e-17	0	0	0	0	0	0	4.25e-13	0	0	0	0	0	0	0	0	0	0	0	0	0	0	0
	3575.43	0.01004	0.01038	0	0	0	0.00366	0.00049399	0.00623	3.70825e-06	8.81e-17	0	0	0	0	0	0	4.86e-13	0	0	0	0	0	0	0	0	0	0	0	0	0	0	0
	3573.51	0.0103	0.01056	0	0	0	0.00357	0.0005979	0.00639	4.05975e-06	1.12e-16	0	0	0	0	0	0	5.56e-13	0	0	0	0	0	0	0	0	0	0	0	0	0	0	0
	3571.58	0.01073	0.01074	0	0	0	0.00348	0.000707039	0.00655	4.44238e-06	1.44e-16	0	0	0	0	0	0	6.35e-13	0	0	0	0	0	0	0	0	0	0	0	0	0	0	0
	3569.65	0.01124	0.01093	0	0	0	0.00339	0.00081689	0.00671	4.8587e-06	1.83e-16	0	0	0	0	0	0	7.26e-13	0	0	0	0	0	0	0	0	0	0	0	0	0	0	0
	3567.72	0.01204	0.01111	0	0	0	0.0033	0.000922123	0.00688	5.31142e-06	2.34e-16	0	0	0	0	0	0	8.29e-13	0	0	0	0	0	0	0	0	0	0	0	0	0	0	0
	3565.79	0.01218	0.01128	0	0	0	0.00321	0.00102	0.00704	5.80348e-06	2.99e-16	0	0	0	0	0	0	9.47e-13	0	0	0	0	0	0	0	0	0	0	0	0	0	0	0
	3563.86	0.0117	0.01144	0	0	0	0.00313	0.0011	0.00721	6.33802e-06	3.8e-16	0	0	0	0	0	0	1.08e-12	0	0	0	0	0	0	0	0	0	0	0	0	0	0	0
	3561.93	0.01136	0.01158	0	0	0	0.00304	0.00115	0.00738	6.9184e-06	4.84e-16	0	0	0	0	0	0	1.23e-12	0	0	0	0	0	0	0	0	0	0	0	0	0	0	0
	3560.01	0.01144	0.01169	0	0	0	0.00295	0.00119	0.00755	7.54822e-06	6.15e-16	0	0	0	0	0	0	1.4e-12	0	0	0	0	0	0	0	0	0	0	0	0	0	0	0
	3558.08	0.01134	0.01178	0	0	0	0.00286	0.00119	0.00773	8.23134e-06	7.81e-16	0	0	0	0	0	0	1.6e-12	0	0	0	0	0	0	0	0	0	0	0	0	0	0	0
	3556.15	0.01137	0.01185	0	0	0	0.00277	0.00117	0.0079	8.97188e-06	9.91e-16	0	0	0	0	0	0	1.82e-12	0	0	0	0	0	0	0	0	0	0	0	0	0	0	0
	3554.22	0.0118	0.01189	0	0	0	0.00268	0.00112	0.00808	9.77425e-06	1.25e-15	0	0	0	0	0	0	2.08e-12	0	0	0	0	0	0	0	0	0	0	0	0	0	0	0
	3552.29	0.01177	0.01191	0	0	0	0.00259	0.00105	0.00826	1.06432e-05	1.59e-15	0	0	0	0	0	0	2.36e-12	0	0	0	0	0	0	0	0	0	0	0	0	0	0	0
	3550.36	0.01156	0.01191	0	0	0	0.0025	0.000964165	0.00844	1.15836e-05	2.01e-15	0	0	0	0	0	0	2.69e-12	0	0	0	0	0	0	0	0	0	0	0	0	0	0	0
	3548.43	0.01184	0.01191	0	0	0	0.00241	0.000862638	0.00862	1.2601e-05	2.54e-15	0	0	0	0	0	0	3.06e-12	0	0	0	0	0	0	0	0	0	0	0	0	0	0	0
	3546.51	0.01205	0.01189	0	0	0	0.00233	0.000754069	0.0088	1.3701e-05	3.21e-15	0	0	0	0	0	0	3.48e-12	0	0	0	0	0	0	0	0	0	0	0	0	0	0	0
	3544.58	0.0122	0.01188	0	0	0	0.00224	0.000644019	0.00898	1.48898e-05	4.04e-15	0	0	0	0	0	0	3.96e-12	0	0	0	0	0	0	0	0	0	0	0	0	0	0	0
	3542.65	0.01228	0.01188	0	0	0	0.00216	0.000537393	0.00916	1.61737e-05	5.1e-15	0	0	0	0	0	0	4.5e-12	0	0	0	0	0	0	0	0	0	0	0	0	0	0	0
	3540.72	0.01224	0.01188	0	0	0	0.00208	0.000438117	0.00935	1.75598e-05	6.42e-15	0	0	0	0	0	0	5.11e-12	0	0	0	0	0	0	0	0	0	0	0	0	0	0	0
	3538.79	0.0121	0.0119	0	0	0	0.002	0.000348974	0.00953	1.90552e-05	8.08e-15	0	0	0	0	0	0	5.81e-12	0	0	0	0	0	0	0	0	0	0	0	0	0	0	0
	3536.86	0.01213	0.01193	0	0	0	0.00192	0.000271582	0.00972	2.06679e-05	1.01e-14	0	0	0	0	0	0	6.59e-12	0	0	0	0	0	0	0	0	0	0	0	0	0	0	0
	3534.93	0.01202	0.01197	0	0	0	0.00184	0.000206498	0.0099	2.24061e-05	1.27e-14	0	0	0	0	0	0	7.48e-12	0	0	0	0	0	0	0	0	0	0	0	0	0	0	0
	3533.01	0.01166	0.01203	0	0	0	0.00176	0.000153403	0.01009	2.42786e-05	1.6e-14	0	0	0	0	0	0	8.49e-12	0	0	0	0	0	0	0	0	0	0	0	0	0	0	0
	3531.08	0.0118	0.0121	0	0	0	0.00169	0.000111342	0.01028	2.62947e-05	2e-14	0	0	0	0	0	0	9.63e-12	0	0	0	0	0	0	0	0	0	0	0	0	0	0	0
	3529.15	0.01228	0.01219	0	0	0	0.00161	7.89565e-05	0.01046	2.84642e-05	2.51e-14	0	0	0	0	0	0	1.09e-11	0	0	0	0	0	0	0	0	0	0	0	0	0	0	0
	3527.22	0.01232	0.01228	0	0	0	0.00154	5.47044e-05	0.01065	3.07976e-05	3.14e-14	0	0	0	0	0	0	1.23e-11	0	0	0	0	0	0	0	0	0	0	0	0	0	0	0
	3525.29	0.0122	0.01238	0	0	0	0.00147	3.70307e-05	0.01084	3.33059e-05	3.92e-14	0	0	0	0	0	0	1.4e-11	0	0	0	0	0	0	0	0	0	0	0	0	0	0	0
	3523.36	0.01219	0.01249	0	0	0	0.00141	2.4491e-05	0.01102	3.60009e-05	4.9e-14	0	0	0	0	0	0	1.58e-11	0	0	0	0	0	0	0	0	0	0	0	0	0	0	0
	3521.44	0.01192	0.0126	0	0	0	0.00134	1.58255e-05	0.01121	3.88948e-05	6.11e-14	0	0	0	0	0	0	1.79e-11	0	0	0	0	0	0	0	0	0	0	0	0	0	0	0
	3519.51	0.01215	0.01272	0	0	0	0.00128	9.99107e-06	0.01139	4.20008e-05	7.61e-14	0	0	0	0	0	0	2.03e-11	0	0	0	0	0	0	0	0	0	0	0	0	0	0	0
	3517.58	0.01271	0.01285	0	0	0	0.00122	6.16272e-06	0.01158	4.53326e-05	9.48e-14	0	0	0	0	0	0	2.29e-11	0	0	0	0	0	0	0	0	0	0	0	0	0	0	0
	3515.65	0.01298	0.01297	0	0	0	0.00116	3.71397e-06	0.01176	4.89047e-05	1.17e-13	0	0	0	0	0	0	2.59e-11	0	0	0	0	0	0	0	0	0	0	0	0	0	0	0
	3513.72	0.01301	0.0131	0	0	0	0.0011	2.1868e-06	0.01195	5.27324e-05	1.46e-13	0	0	0	0	0	0	2.93e-11	0	0	0	0	0	0	0	0	0	0	0	0	0	0	0
	3511.79	0.01323	0.01323	0	0	0	0.00104	1.25801e-06	0.01213	5.68317e-05	1.82e-13	0	0	0	0	0	0	3.31e-11	0	0	0	0	0	0	0	0	0	0	0	0	0	0	0
	3509.86	0.01355	0.01336	0	0	0	0.000988792	7.07076e-07	0.01231	6.12198e-05	2.25e-13	0	0	0	0	0	0	3.74e-11	0	0	0	0	0	0	0	0	0	0	0	0	0	0	0
	3507.94	0.01353	0.01349	0	0	0	0.000936932	3.88287e-07	0.01249	6.59143e-05	2.79e-13	0	0	0	0	0	0	4.22e-11	0	0	0	0	0	0	0	0	0	0	0	0	0	0	0
	3506.01	0.01353	0.01363	0	0	0	0.000887011	2.08327e-07	0.01267	7.0934e-05	3.46e-13	0	0	0	0	0	0	4.76e-11	0	0	0	0	0	0	0	0	0	0	0	0	0	0	0
	3504.08	0.0139	0.01376	0	0	0	0.000839009	1.09205e-07	0.01285	7.62985e-05	4.28e-13	0	0	0	0	0	0	5.37e-11	0	0	0	0	0	0	0	0	0	0	0	0	0	0	0
	3502.15	0.01407	0.0139	0	0	0	0.000792907	5.59298e-08	0.01302	8.20285e-05	5.29e-13	0	0	0	0	0	0	6.05e-11	0	0	0	0	0	0	0	0	0	0	0	0	0	0	0
	3500.22	0.014	0.01403	0	0	0	0.000748678	2.79866e-08	0.01319	8.81456e-05	6.54e-13	0	0	0	0	0	0	6.82e-11	0	0	0	0	0	0	0	0	0	0	0	0	0	0	0
	3498.29	0.0142	0.01417	0	0	0	0.000706293	1.36824e-08	0.01337	9.46724e-05	8.07e-13	0	0	0	0	0	0	7.69e-11	0	0	0	0	0	0	0	0	0	0	0	0	0	0	0
	3496.36	0.01453	0.0143	0	0	0	0.000665721	6.53e-09	0.01354	0.000101633	9.94e-13	0	0	0	0	0	0	8.66e-11	0	0	0	0	0	0	0	0	0	0	0	0	0	0	0
	3494.44	0.01455	0.01444	0	0	0	0.000626928	3.05e-09	0.0137	0.000109051	1.22e-12	0	0	0	0	0	0	9.74e-11	0	0	0	0	0	0	0	0	0	0	0	0	0	0	0
	3492.51	0.01475	0.01458	0	0	0	0.000589874	1.39e-09	0.01387	0.000116954	1.5e-12	0	0	0	0	0	0	1.09e-10	0	0	0	0	0	0	0	0	0	0	0	0	0	0	0
	3490.58	0.01507	0.01471	0	0	0	0.000554522	6.19e-10	0.01403	0.000125367	1.85e-12	0	0	0	0	0	0	1.23e-10	0	0	0	0	0	0	0	0	0	0	0	0	0	0	0
	3488.65	0.01515	0.01485	0	0	0	0.00052083	2.69e-10	0.01419	0.00013432	2.27e-12	0	0	0	0	0	0	1.38e-10	0	0	0	0	0	0	0	0	0	0	0	0	0	0	0
	3486.72	0.015	0.01498	0	0	0	0.000488754	1.14e-10	0.01435	0.000143842	2.78e-12	0	0	0	0	0	0	1.55e-10	0	0	0	0	0	0	0	0	0	0	0	0	0	0	0
	3484.79	0.01486	0.01512	0	0	0	0.00045825	4.76e-11	0.0145	0.000153964	3.41e-12	0	0	0	0	0	0	1.75e-10	0	0	0	0	0	0	0	0	0	0	0	0	0	0	0
	3482.87	0.015	0.01525	0	0	0	0.000429271	1.93e-11	0.01466	0.000164717	4.18e-12	0	0	0	0	0	0	1.96e-10	0	0	0	0	0	0	0	0	0	0	0	0	0	0	0
	3480.94	0.01524	0.01538	0	0	0	0.00040177	7.67e-12	0.0148	0.000176134	5.11e-12	0	0	0	0	0	0	2.2e-10	0	0	0	0	0	0	0	0	0	0	0	0	0	0	0
	3479.01	0.01546	0.01551	0	0	0	0.0003757	2.97e-12	0.01495	0.00018825	6.25e-12	0	0	0	0	0	0	2.47e-10	0	0	0	0	0	0	0	0	0	0	0	0	0	0	0
	3477.08	0.01577	0.01564	0	0	0	0.000351013	1.12e-12	0.01509	0.000201101	7.63e-12	0	0	0	0	0	0	2.78e-10	0	0	0	0	0	0	0	0	0	0	0	0	0	0	0
	3475.15	0.01581	0.01577	0	0	0	0.000327658	4.16e-13	0.01523	0.000214725	9.31e-12	0	0	0	0	0	0	3.12e-10	0	0	0	0	0	0	0	0	0	0	0	0	0	0	0
	3473.22	0.01613	0.0159	0	0	0	0.000305589	1.5e-13	0.01536	0.000229158	1.13e-11	0	0	0	0	0	0	3.49e-10	0	0	0	0	0	0	0	0	0	0	0	0	0	0	0
	3471.3	0.01605	0.01603	0	0	0	0.000284754	5.31e-14	0.0155	0.000244442	1.38e-11	0	0	0	0	0	0	3.91e-10	0	0	0	0	0	0	0	0	0	0	0	0	0	0	0
	3469.37	0.01609	0.01615	0	0	0	0.000265107	1.83e-14	0.01562	0.000260618	1.68e-11	0	0	0	0	0	0	4.39e-10	0	0	0	0	0	0	0	0	0	0	0	0	0	0	0
	3467.44	0.01632	0.01627	0	0	0	0.000246598	6.17e-15	0.01575	0.000277727	2.04e-11	0	0	0	0	0	0	4.91e-10	0	0	0	0	0	0	0	0	0	0	0	0	0	0	0
	3465.51	0.01646	0.01639	0	0	0	0.000229179	2.03e-15	0.01587	0.000295815	2.48e-11	0	0	0	0	0	0	5.5e-10	0	0	0	0	0	0	0	0	0	0	0	0	0	0	0
	3463.58	0.01662	0.01651	0	0	0	0.000212803	6.54e-16	0.01598	0.000314926	3.01e-11	0	0	0	0	0	0	6.15e-10	0	0	0	0	0	0	0	0	0	0	0	0	0	0	0
	3461.65	0.0168	0.01663	0	0	0	0.000197423	2.05e-16	0.01609	0.000335108	3.64e-11	0	0	0	0	0	0	6.88e-10	0	0	0	0	0	0	0	0	0	0	0	0	0	0	0
	3459.72	0.01701	0.01674	0	0	0	0.000182993	6.31e-17	0.0162	0.000356408	4.41e-11	0	2.81e-98	0	0	0	0	7.69e-10	0	0	0	0	0	0	0	0	0	0	0	0	0	0	0
	3457.8	0.01726	0.01685	0	0	0	0.000169469	1.89e-17	0.0163	0.000378876	5.34e-11	0	1.85e-97	0	0	0	0	8.6e-10	0	0	0	0	0	0	0	0	0	0	0	0	0	0	0
	3455.87	0.01725	0.01696	0	0	0	0.000156806	5.55e-18	0.0164	0.000402563	6.45e-11	0	1.21e-96	0	0	0	0	9.61e-10	0	0	0	0	0	0	0	0	0	0	0	0	0	0	0
	3453.94	0.01707	0.01707	0	0	0	0.000144961	1.59e-18	0.01649	0.000427521	7.79e-11	0	7.84e-96	0	0	0	0	1.07e-09	0	0	0	0	0	0	0	0	0	0	0	0	0	0	0
	3452.01	0.0171	0.01717	0	0	0	0.000133893	4.45e-19	0.01658	0.000453803	9.4e-11	0	5.04e-95	0	0	0	0	1.19e-09	0	0	0	0	0	0	0	0	0	0	0	0	0	0	0
	3450.08	0.01708	0.01727	0	0	0	0.000123561	1.21e-19	0.01667	0.000481466	1.13e-10	0	3.21e-94	0	0	0	0	1.33e-09	0	0	0	0	0	0	0	0	0	0	0	0	0	0	0
	3448.15	0.01733	0.01737	0	0	0	0.000113927	3.25e-20	0.01674	0.000510564	1.36e-10	0	2.03e-93	0	0	0	0	1.49e-09	0	0	0	0	0	0	0	0	0	0	0	0	0	0	0
	3446.22	0.01776	0.01746	0	0	0	0.00010495	8.49e-21	0.01682	0.000541155	1.64e-10	0	1.27e-92	0	0	0	0	1.66e-09	0	0	0	0	0	0	0	0	0	0	0	0	0	0	0
	3444.3	0.01733	0.01756	0	0	0	9.65963e-05	2.16e-21	0.01689	0.000573297	1.97e-10	0	7.92e-92	0	0	0	0	1.85e-09	0	0	0	0	0	0	0	0	0	0	0	0	0	0	0
	3442.37	0.01738	0.01765	0	0	0	8.88289e-05	5.39e-22	0.01695	0.000607051	2.37e-10	0	4.88e-91	0	0	0	0	2.06e-09	0	0	0	0	0	0	0	0	0	0	0	0	0	0	0
	3440.44	0.01785	0.01773	0	0	0	8.16141e-05	1.31e-22	0.01701	0.000642478	2.84e-10	0	2.99e-90	0	0	0	0	2.3e-09	0	0	0	0	0	0	0	0	0	0	0	0	0	0	0
	3438.51	0.01795	0.01782	0	0	0	7.49193e-05	3.12e-23	0.01706	0.000679638	3.4e-10	0	1.81e-89	0	0	0	0	2.56e-09	0	0	0	0	0	0	0	0	0	0	0	0	0	0	0
	3436.58	0.01783	0.0179	0	0	0	6.87132e-05	7.25e-24	0.01711	0.000718595	4.08e-10	0	1.09e-88	0	0	0	0	2.85e-09	0	0	0	0	0	0	0	0	0	0	0	0	0	0	0
	3434.65	0.01789	0.01798	0	0	0	6.29656e-05	1.64e-24	0.01715	0.000759413	4.88e-10	0	6.53e-88	0	0	0	0	3.17e-09	0	0	0	0	0	0	0	0	0	0	0	0	0	0	0
	3432.72	0.01799	0.01805	0	0	0	5.7648e-05	3.65e-25	0.01719	0.000802155	5.83e-10	0	3.87e-87	0	0	0	0	3.52e-09	0	0	0	0	0	0	0	0	0	0	0	0	0	0	0
	3430.8	0.01812	0.01812	0	0	0	5.2733e-05	7.92e-26	0.01722	0.000846888	6.96e-10	0	2.27e-86	0	0	0	0	3.92e-09	0	0	0	0	0	0	0	0	0	0	0	0	0	0	0
	3428.87	0.01783	0.01819	0	0	0	4.81945e-05	1.67e-26	0.01725	0.000893677	8.3e-10	0	1.32e-85	0	0	0	0	4.35e-09	0	0	0	0	0	0	0	0	0	0	0	0	0	0	0
	3426.94	0.01775	0.01826	0	0	0	4.40079e-05	3.47e-27	0.01727	0.000942588	9.9e-10	0	7.67e-85	0	0	0	0	4.84e-09	0	0	0	0	0	0	0	0	0	0	0	0	0	0	0
	3425.01	0.01825	0.01832	0	0	0	4.01495e-05	7.01e-28	0.01729	0.000993689	1.17e-09	0	4.39e-84	0	0	0	0	5.37e-09	0	0	0	0	0	0	0	0	0	0	0	0	0	0	0
	3423.08	0.01837	0.01838	0	0	0	3.65972e-05	1.38e-28	0.0173	0.00105	1.4e-09	0	2.5e-83	0	0	0	0	5.96e-09	0	0	0	0	0	0	0	0	0	0	0	0	0	0	0
	3421.15	0.01805	0.01844	0	0	0	3.33298e-05	2.67e-29	0.0173	0.0011	1.66e-09	0	1.41e-82	0	0	0	0	6.62e-09	0	0	0	0	0	0	0	0	0	0	0	0	0	0	0
	3419.22	0.01833	0.01849	0	0	0	3.03274e-05	5.03e-30	0.0173	0.00116	1.97e-09	0	7.9e-82	0	0	0	0	7.34e-09	0	0	0	0	0	0	0	0	0	0	0	0	0	0	0
	3417.3	0.01845	0.01855	0	0	0	2.75712e-05	9.27e-31	0.0173	0.00122	2.34e-09	0	4.39e-81	0	0	0	0	8.14e-09	0	0	0	0	0	0	0	0	0	0	0	0	0	0	0
	3415.37	0.0181	0.01859	0	0	0	2.50433e-05	1.66e-31	0.01729	0.00128	2.78e-09	0	2.41e-80	0	0	0	0	9.02e-09	0	0	0	0	0	0	0	0	0	0	0	0	0	0	0
	3413.44	0.01799	0.01864	0	0	0	2.27272e-05	2.93e-32	0.01727	0.00135	3.29e-09	0	1.32e-79	0	0	0	0	9.99e-09	0	0	0	0	0	0	0	0	0	0	0	0	0	0	0
	3411.51	0.0184	0.01869	0	0	0	2.06072e-05	5.04e-33	0.01725	0.00142	3.89e-09	0	7.16e-79	0	0	0	0	1.10709e-08	0	0	0	0	0	0	0	0	0	0	0	0	0	0	0
	3409.58	0.01887	0.01873	0	0	0	1.86684e-05	8.46e-34	0.01722	0.00149	4.6e-09	0	3.85e-78	0	0	0	0	1.2256e-08	0	0	0	0	0	0	0	0	0	0	0	0	0	0	0
	3407.66	0.01909	0.01877	0	0	0	1.68972e-05	1.38e-34	0.01719	0.00156	5.43e-09	0	2.05e-77	0	0	0	0	1.35628e-08	0	0	0	0	0	0	0	0	0	0	0	0	0	0	0
	3405.73	0.01919	0.0188	0	0	0	1.52805e-05	2.22e-35	0.01715	0.00164	6.41e-09	0	1.08e-76	0	0	0	0	1.50032e-08	0	0	0	0	0	0	0	0	0	0	0	0	0	0	0
	3403.8	0.01907	0.01884	0	0	0	1.38064e-05	3.47e-36	0.0171	0.00172	7.56e-09	0	5.69e-76	0	0	0	0	1.65903e-08	0	0	0	0	0	0	0	0	0	0	0	0	0	0	0
	3401.87	0.01919	0.01887	0	0	0	1.24634e-05	5.31e-37	0.01705	0.0018	8.9e-09	0	2.96e-75	0	0	0	0	1.83384e-08	0	0	0	0	0	0	0	0	0	0	0	0	0	0	0
	3399.94	0.0194	0.0189	0	0	0	1.12412e-05	7.94e-38	0.017	0.00189	1.04766e-08	0	1.53e-74	0	0	0	0	2.02629e-08	0	0	0	0	0	0	0	0	0	0	0	0	0	0	0
	3398.01	0.0193	0.01893	0	0	0	1.01299e-05	1.16e-38	0.01694	0.00198	1.23131e-08	0	7.83e-74	0	0	0	0	2.23809e-08	0	0	0	0	0	0	0	0	0	0	0	0	0	0	0
	3396.08	0.01927	0.01895	0	0	0	9.12048e-06	1.65e-39	0.01688	0.00207	1.4458e-08	0	3.98e-73	0	0	0	0	2.47109e-08	0	0	0	0	0	0	0	0	0	0	0	0	0	0	0
	3394.16	0.01925	0.01898	0	0	0	8.20438e-06	2.3e-40	0.01681	0.00216	1.69607e-08	0	2e-72	0	0	0	0	2.72731e-08	0	0	0	0	0	0	0	0	0	0	0	0	0	0	0
	3392.23	0.01929	0.019	0	0	0	7.3738e-06	3.13e-41	0.01673	0.00226	1.98783e-08	0	1e-71	0	0	0	0	3.00895e-08	0	0	0	0	0	0	0	0	0	0	0	0	0	0	0
	3390.3	0.01917	0.01902	0	0	0	6.62147e-06	4.17e-42	0.01665	0.00236	2.32759e-08	0	4.96e-71	0	0	0	0	3.31841e-08	0	0	0	0	0	0	0	0	0	0	0	0	0	0	0
	3388.37	0.01894	0.01904	0	0	0	5.94066e-06	5.42e-43	0.01657	0.00247	2.7229e-08	0	2.44e-70	0	0	0	0	3.65832e-08	0	0	0	0	0	0	0	0	0	0	0	0	0	0	0
	3386.44	0.01887	0.01906	0	0	0	5.32515e-06	6.89e-44	0.01648	0.00258	3.18239e-08	0	1.19e-69	0	0	0	0	4.0315e-08	0	0	0	0	0	0	0	0	0	0	0	0	0	0	0
	3384.51	0.01906	0.01908	0	0	0	4.76922e-06	8.54e-45	0.01639	0.00269	3.71595e-08	0	5.76e-69	0	0	0	0	4.44107e-08	0	0	0	0	0	0	0	0	0	0	0	0	0	0	0
	3382.58	0.01919	0.0191	0	0	0	4.26756e-06	1.03e-45	0.01629	0.0028	4.33493e-08	0	2.76e-68	0	0	0	0	4.8904e-08	0	0	0	0	0	0	0	0	0	0	0	0	0	0	0
	3380.66	0.0191	0.01911	0	0	0	3.8153e-06	1.22e-46	0.01618	0.00292	5.05231e-08	0	1.31e-67	0	0	0	0	5.38313e-08	0	0	0	0	0	0	0	0	0	0	0	0	0	0	0
	3378.73	0.01896	0.01913	0	0	0	3.40797e-06	1.41e-47	0.01608	0.00305	5.88294e-08	0	6.22e-67	0	0	0	0	5.92326e-08	0	0	0	0	0	0	0	0	0	0	0	0	0	0	0
	3376.8	0.01888	0.01914	0	0	0	3.04145e-06	1.6e-48	0.01596	0.00317	6.84375e-08	0	2.91e-66	0	0	0	0	6.51511e-08	0	0	0	0	0	0	0	0	0	0	0	0	0	0	0
	3374.87	0.01884	0.01915	0	0	0	2.71196e-06	1.77e-49	0.01585	0.0033	7.95408e-08	0	1.35e-65	0	0	0	0	7.16338e-08	0	0	0	0	0	0	0	0	0	0	0	0	0	0	0
	3372.94	0.01906	0.01916	0	0	0	2.41603e-06	1.91e-50	0.01573	0.00343	9.23596e-08	0	6.23e-65	0	0	0	0	7.87316e-08	0	0	0	0	0	0	0	0	0	0	0	0	0	0	0
	3371.01	0.01871	0.01918	0	0	0	2.15049e-06	2.01e-51	0.0156	0.00357	1.07144e-07	0	2.85e-64	0	0	0	0	8.64998e-08	0	0	0	0	0	0	0	0	0	0	0	0	0	0	0
	3369.09	0.01866	0.01919	0	0	0	1.91246e-06	2.07e-52	0.01548	0.00371	1.2418e-07	0	1.29e-63	0	0	0	0	9.49983e-08	0	0	0	0	0	0	0	0	0	0	0	0	0	0	0
	3367.16	0.01912	0.0192	0	0	0	1.69927e-06	2.09e-53	0.01534	0.00386	1.43791e-07	0	5.81e-63	0	0	0	0	1.04292e-07	0	0	0	0	0	0	0	0	0	0	0	0	0	0	0
	3365.23	0.0193	0.01921	0	0	0	1.50852e-06	2.05e-54	0.01521	0.004	1.66344e-07	0	2.59e-62	0	0	0	0	1.14452e-07	0	0	0	0	0	0	0	0	0	0	0	0	0	0	0
	3363.3	0.01919	0.01923	0	0	0	1.33801e-06	1.97e-55	0.01507	0.00415	1.92255e-07	0	1.14e-61	0	0	0	0	1.25554e-07	0	0	0	0	0	0	0	0	0	0	0	0	0	0	0
	3361.37	0.01935	0.01924	0	0	0	1.18572e-06	1.85e-56	0.01493	0.00431	2.21996e-07	0	5.04e-61	0	0	0	0	1.3768e-07	0	0	0	0	0	0	0	0	0	0	0	0	0	0	0
	3359.44	0.01936	0.01925	0	0	0	1.04984e-06	1.69e-57	0.01478	0.00447	2.56099e-07	0	2.19e-60	0	0	0	0	1.5092e-07	0	0	0	0	0	0	0	0	0	0	0	0	0	0	0
	3357.51	0.01928	0.01926	0	0	0	9.28711e-07	1.52e-58	0.01463	0.00463	2.95166e-07	0	9.48e-60	0	0	0	0	1.6537e-07	0	0	0	0	0	0	0	0	0	0	0	0	0	0	0
	3355.59	0.01929	0.01928	0	0	0	8.20836e-07	1.33e-59	0.01448	0.0048	3.39876e-07	0	4.06e-59	0	0	0	0	1.81136e-07	0	0	0	0	0	0	0	0	0	0	0	0	0	0	0
	3353.66	0.01946	0.01929	0	0	0	7.24852e-07	1.13e-60	0.01432	0.00496	3.90994e-07	0	1.72e-58	0	0	0	0	1.98328e-07	0	0	0	0	0	0	0	0	0	0	0	0	0	0	0
	3351.73	0.01933	0.01931	0	0	0	6.39528e-07	9.52e-62	0.01417	0.00514	4.49382e-07	0	7.27e-58	0	0	0	0	2.17071e-07	0	0	0	0	0	0	0	0	0	0	0	0	0	0	0
	3349.8	0.01924	0.01932	0	0	0	5.63751e-07	7.77e-63	0.01401	0.00531	5.16009e-07	0	3.04e-57	0	0	0	0	2.37494e-07	0	0	0	0	0	0	0	0	0	0	0	0	0	0	0
	3347.87	0.01965	0.01934	0	0	0	4.96515e-07	6.2e-64	0.01384	0.00549	5.91964e-07	0	1.26e-56	0	0	0	0	2.5974e-07	0	0	0	0	0	0	0	0	0	0	0	0	0	0	0
	3345.94	0.0196	0.01935	0	0	0	4.36912e-07	4.83e-65	0.01368	0.00567	6.78467e-07	0	5.19e-56	0	0	0	0	2.83962e-07	0	0	0	0	0	0	0	0	0	0	0	0	0	0	0
	3344.01	0.01926	0.01937	0	0	0	3.84126e-07	3.68e-66	0.01351	0.00586	7.76887e-07	0	2.11e-55	0	0	0	0	3.10324e-07	0	0	0	0	0	0	0	0	0	0	0	0	0	0	0
	3342.09	0.01916	0.01939	0	0	0	3.3742e-07	2.73e-67	0.01334	0.00605	8.88758e-07	0	8.57e-55	0	0	0	0	3.39006e-07	0	0	0	0	0	0	0	0	0	0	0	0	0	0	0
	3340.16	0.01918	0.01941	0	0	0	2.96132e-07	1.99e-68	0.01317	0.00624	1.01579e-06	0	3.44e-54	0	0	0	0	3.70197e-07	0	0	0	0	0	0	0	0	0	0	0	0	0	0	0
	3338.23	0.01945	0.01943	0	0	0	2.59668e-07	1.41e-69	0.01299	0.00644	1.1599e-06	0	1.37e-53	0	0	0	0	4.04105e-07	0	0	0	0	0	0	0	0	0	0	0	0	0	0	0
	3336.3	0.01959	0.01945	0	0	0	2.27492e-07	9.8e-71	0.01282	0.00663	1.32323e-06	0	5.42e-53	0	0	0	0	4.40952e-07	0	0	0	0	0	0	0	0	0	0	0	0	0	0	0
	3334.37	0.01961	0.01948	0	0	0	1.99129e-07	6.64e-72	0.01264	0.00683	1.50814e-06	0	2.12e-52	0	0	0	0	4.80975e-07	0	0	0	0	0	0	0	0	0	0	0	0	0	0	0
	3332.44	0.01968	0.0195	0	0	0	1.74148e-07	4.4e-73	0.01246	0.00704	1.7173e-06	0	8.25e-52	0	0	0	0	5.24431e-07	0	0	0	0	0	0	0	0	0	0	0	0	0	0	0
	3330.51	0.01977	0.01953	0	0	0	1.52166e-07	2.84e-74	0.01228	0.00724	1.95365e-06	0	3.18e-51	0	0	0	0	5.71597e-07	0	0	0	0	0	0	0	0	0	0	0	0	0	0	0
	3328.59	0.01976	0.01955	0	0	0	1.32843e-07	1.8e-75	0.0121	0.00745	2.22046e-06	0	1.21e-50	0	0	0	0	6.22768e-07	0	0	0	0	0	0	0	0	0	0	0	0	0	0	0
	3326.66	0.01981	0.01958	0	0	0	1.15871e-07	1.11e-76	0.01192	0.00766	2.52136e-06	0	4.61e-50	0	0	0	0	6.78262e-07	0	0	0	0	0	0	0	0	0	0	0	0	0	0	0
	3324.73	0.01962	0.01961	0	0	0	1.00978e-07	6.71e-78	0.01173	0.00787	2.86037e-06	0	1.73e-49	0	0	0	0	7.38421e-07	0	0	0	0	0	0	0	0	0	0	0	0	0	0	0
	3322.8	0.01948	0.01964	0	0	0	8.79221e-08	3.95e-79	0.01155	0.00808	3.24195e-06	0	6.48e-49	0	0	0	0	8.0361e-07	0	0	0	0	0	0	0	0	0	0	0	0	0	0	0
	3320.87	0.01976	0.01967	0	0	0	7.64868e-08	2.28e-80	0.01137	0.0083	3.67101e-06	0	2.4e-48	0	0	0	0	8.74222e-07	0	0	0	0	0	0	0	0	0	0	0	0	0	0	0
	3318.94	0.01996	0.0197	0	0	0	6.64801e-08	1.28e-81	0.01118	0.00852	4.15299e-06	0	8.82e-48	0	0	0	0	9.50678e-07	0	0	0	0	0	0	0	0	0	0	0	0	0	0	0
	3317.01	0.01964	0.01974	0	0	0	5.77318e-08	7.06e-83	0.01099	0.00874	4.69388e-06	0	3.21e-47	0	0	0	0	1.03343e-06	0	0	0	0	0	0	0	0	0	0	0	0	0	0	0
	3315.09	0.0196	0.01977	0	0	0	5.00905e-08	3.79e-84	0.01081	0.00896	5.30029e-06	0	1.16e-46	0	0	0	0	1.12295e-06	0	0	0	0	0	0	0	0	0	0	0	0	0	0	0
	3313.16	0.01993	0.0198	0	0	0	4.34223e-08	1.99e-85	0.01062	0.00918	5.97946e-06	0	4.16e-46	0	0	0	0	1.21977e-06	0	0	0	0	0	0	0	0	0	0	0	0	0	0	0
	3311.23	0.02012	0.01984	0	0	0	3.76087e-08	1.02e-86	0.01043	0.0094	6.73939e-06	0	1.48e-45	0	0	0	0	1.32443e-06	0	0	0	0	0	0	0	0	0	0	0	0	0	0	0
	3309.3	0.01998	0.01988	0	0	0	3.25447e-08	5.11e-88	0.01025	0.00962	7.58884e-06	0	5.22e-45	0	0	0	0	1.43753e-06	0	0	0	0	0	0	0	0	0	0	0	0	0	0	0
	3307.37	0.01998	0.01991	0	0	0	2.81378e-08	2.5e-89	0.01006	0.00984	8.5374e-06	0	1.82e-44	0	0	0	0	1.55969e-06	0	0	0	0	0	0	0	0	0	0	0	0	0	0	0
	3305.44	0.01994	0.01995	0	0	0	2.43062e-08	1.19e-90	0.00988	0.01007	9.59559e-06	0	6.34e-44	0	0	0	0	1.69159e-06	0	0	0	0	0	0	0	0	0	0	0	0	0	0	0
	3303.52	0.01995	0.01999	0	0	0	2.09779e-08	5.6e-92	0.00969	0.01029	1.07749e-05	0	2.18e-43	0	0	0	0	1.83394e-06	0	0	0	0	0	0	0	0	0	0	0	0	0	0	0
	3301.59	0.02014	0.02003	0	0	0	1.80894e-08	2.55e-93	0.0095	0.01051	1.20879e-05	0	7.45e-43	0	0	0	0	1.98752e-06	0	0	0	0	0	0	0	0	0	0	0	0	0	0	0
	3299.66	0.02025	0.02007	0	0	0	1.55849e-08	1.14e-94	0.00932	0.01073	1.35483e-05	0	2.52e-42	0	0	0	0	2.15315e-06	0	0	0	0	0	0	0	0	0	0	0	0	0	0	0
	3297.73	0.02022	0.02011	0	0	0	1.34153e-08	4.97e-96	0.00914	0.01095	1.5171e-05	0	8.48e-42	0	0	0	0	2.33169e-06	0	0	0	0	0	0	0	0	0	0	0	0	0	0	0
	3295.8	0.02018	0.02015	0	0	0	1.15376e-08	2.11e-97	0.00895	0.01117	1.69723e-05	0	2.82e-41	0	0	0	0	2.52407e-06	0	0	0	0	0	0	0	0	0	0	0	0	0	0	0
	3293.87	0.02024	0.02019	0	0	0	9.91e-09	0	0.00877	0.01139	1.89698e-05	0	9.34e-41	0	0	0	0	2.7313e-06	0	0	0	0	0	0	0	0	0	0	0	0	0	0	0
	3291.95	0.02022	0.02023	0	0	0	8.51e-09	0	0.00859	0.01161	2.11826e-05	0	3.06e-40	0	0	0	0	2.95441e-06	0	0	0	0	0	0	0	0	0	0	0	0	0	0	0
	3290.02	0.02012	0.02026	0	0	0	7.3e-09	0	0.00841	0.01183	2.36315e-05	0	9.96e-40	0	0	0	0	3.19453e-06	0	0	0	0	0	0	0	0	0	0	0	0	0	0	0
	3288.09	0.01994	0.0203	0	0	0	6.25e-09	0	0.00823	0.01204	2.63391e-05	0	3.21e-39	0	0	0	0	3.45286e-06	0	0	0	0	0	0	0	0	0	0	0	0	0	0	0
	3286.16	0.01988	0.02034	0	0	0	5.35e-09	0	0.00805	0.01226	2.93295e-05	0	1.02e-38	0	0	0	0	3.73066e-06	0	0	0	0	0	0	0	0	0	0	0	0	0	0	0
	3284.23	0.02004	0.02038	0	0	0	4.58e-09	0	0.00788	0.01247	3.26291e-05	0	3.26e-38	0	0	0	0	4.02928e-06	0	0	0	0	0	0	0	0	0	0	0	0	0	0	0
	3282.3	0.01995	0.02041	0	0	0	3.91e-09	0	0.0077	0.01267	3.62662e-05	0	1.02e-37	0	0	0	0	4.35015e-06	0	0	0	0	0	0	0	0	0	0	0	0	0	0	0
	3280.37	0.01994	0.02045	0	0	0	3.34e-09	0	0.00753	0.01288	4.02712e-05	0	3.21e-37	0	0	0	0	4.69478e-06	0	0	0	0	0	0	0	0	0	0	0	0	0	0	0
	3278.45	0.0203	0.02048	0	0	0	2.85e-09	0	0.00736	0.01308	4.46768e-05	0	9.94e-37	0	0	0	0	5.0648e-06	0	0	0	0	0	0	0	0	0	0	0	0	0	0	0
	3276.52	0.02064	0.02052	0	0	0	2.43e-09	0	0.00719	0.01328	4.95183e-05	0	3.05e-36	0	0	0	0	5.46191e-06	0	0	0	0	0	0	0	0	0	0	0	0	0	0	0
	3274.59	0.0208	0.02055	0	0	0	2.07e-09	0	0.00702	0.01347	5.48335e-05	0	9.31e-36	0	0	0	0	5.88791e-06	0	0	0	0	0	0	0	0	0	0	0	0	0	0	0
	3272.66	0.02073	0.02058	0	0	0	1.76e-09	0	0.00685	0.01366	6.06626e-05	0	2.81e-35	0	0	0	0	6.34473e-06	0	0	0	0	0	0	0	0	0	0	0	0	0	0	0
	3270.73	0.02069	0.02061	0	0	0	1.49e-09	0	0.00669	0.01385	6.7049e-05	0	8.44e-35	0	0	0	0	6.83439e-06	0	0	0	0	0	0	0	0	0	0	0	0	0	0	0
	3268.8	0.02053	0.02063	0	0	0	1.27e-09	0	0.00652	0.01403	7.40389e-05	0	2.51e-34	0	0	0	0	7.35905e-06	0	0	0	0	0	0	0	0	0	0	0	0	0	0	0
	3266.87	0.02059	0.02066	0	0	0	1.08e-09	0	0.00636	0.01421	8.16813e-05	0	7.41e-34	0	0	0	0	7.92097e-06	0	0	0	0	0	0	0	0	0	0	0	0	0	0	0
	3264.95	0.02062	0.02068	0	0	0	9.16e-10	0	0.0062	0.01438	9.00288e-05	0	2.17e-33	0	0	0	0	8.52257e-06	0	0	0	0	0	0	0	0	0	0	0	0	0	0	0
	3263.02	0.02031	0.0207	0	0	0	7.76e-10	0	0.00605	0.01455	9.91372e-05	0	6.3e-33	0	0	0	0	9.16637e-06	0	0	0	0	0	0	0	0	0	0	0	0	0	0	0
	3261.09	0.02024	0.02072	0	0	0	6.57e-10	0	0.00589	0.01471	0.000109065	0	1.81e-32	0	0	0	0	9.85506e-06	0	0	0	0	0	0	0	0	0	0	0	0	0	0	0
	3259.16	0.02052	0.02074	0	0	0	5.56e-10	0	0.00574	0.01487	0.000119876	0	5.18e-32	0	0	0	0	1.05915e-05	0	0	0	0	0	0	0	0	0	0	0	0	0	0	0
	3257.23	0.021	0.02075	0	0	0	4.69e-10	0	0.00559	0.01502	0.000131636	0	1.46e-31	0	0	0	0	1.13786e-05	0	0	0	0	0	0	0	0	0	0	0	0	0	0	0
	3255.3	0.02119	0.02076	0	0	0	3.96e-10	0	0.00544	0.01516	0.000144416	0	4.13e-31	0	0	0	0	1.22195e-05	0	0	0	0	0	0	0	0	0	0	0	0	0	0	0
	3253.38	0.02089	0.02077	0	0	0	3.34e-10	0	0.00529	0.0153	0.000158288	0	1.15e-30	0	0	0	0	1.31177e-05	0	0	0	0	0	0	0	0	0	0	0	0	0	0	0
	3251.45	0.02085	0.02077	0	0	0	2.82e-10	0	0.00515	0.01544	0.000173332	0	3.18e-30	0	0	0	0	1.40765e-05	0	0	0	0	0	0	0	0	0	0	0	0	0	0	0
	3249.52	0.02069	0.02078	0	0	0	2.37e-10	0	0.00501	0.01556	0.000189628	0	8.74e-30	0	0	0	0	1.50996e-05	0	0	0	0	0	0	0	0	0	0	0	0	0	0	0
	3247.59	0.02061	0.02078	0	0	0	1.99e-10	0	0.00487	0.01568	0.000207264	0	2.37e-29	0	0	0	0	1.6191e-05	0	0	0	0	0	0	0	0	0	0	0	0	0	0	0
	3245.66	0.02092	0.02077	0	0	0	1.67e-10	0	0.00473	0.0158	0.00022633	0	6.41e-29	0	0	0	0	1.73546e-05	0	0	0	0	0	0	0	0	0	0	0	0	0	0	0
	3243.73	0.021	0.02077	0	0	0	1.41e-10	0	0.0046	0.0159	0.00024692	0	1.71e-28	0	0	0	0	1.85948e-05	0	0	0	0	0	0	0	0	0	0	0	0	0	0	0
	3241.8	0.02096	0.02076	0	0	0	1.18e-10	0	0.00447	0.016	0.000269131	0	4.56e-28	0	0	0	0	1.99161e-05	0	0	0	0	0	0	0	0	0	0	0	0	0	0	0
	3239.88	0.02087	0.02074	0	0	0	9.92e-11	0	0.00434	0.01609	0.000293069	0	1.2e-27	0	0	0	0	2.13232e-05	0	0	0	0	0	0	0	0	0	0	0	0	0	0	0
	3237.95	0.0207	0.02073	0	0	0	8.31e-11	0	0.00421	0.01618	0.000318838	0	3.14e-27	0	0	0	0	2.28209e-05	0	0	0	0	0	0	0	0	0	0	0	0	0	0	0
	3236.02	0.02076	0.02071	0	0	0	6.95e-11	0	0.00409	0.01625	0.000346551	0	8.14e-27	0	0	0	0	2.44147e-05	0	0	0	0	0	0	0	0	0	0	0	0	0	0	0
	3234.09	0.02065	0.02069	0	0	0	5.81e-11	0	0.00396	0.01632	0.000376321	0	2.09e-26	0	0	0	0	2.61098e-05	0	0	0	0	0	0	0	0	0	0	0	0	0	0	0
	3232.16	0.02083	0.02066	0	0	0	4.85e-11	0	0.00384	0.01638	0.00040827	0	5.34e-26	0	0	0	0	2.79119e-05	0	0	0	0	0	0	0	0	0	0	0	0	0	0	0
	3230.23	0.02087	0.02064	0	0	0	4.05e-11	0	0.00373	0.01644	0.000442518	0	1.35e-25	0	0	0	0	2.98272e-05	0	0	0	0	0	0	0	0	0	0	0	0	0	0	0
	3228.3	0.02056	0.02061	0	0	0	3.38e-11	0	0.00361	0.01648	0.000479194	0	3.39e-25	0	0	0	0	3.18617e-05	0	0	0	0	0	0	0	0	0	0	0	0	0	0	0
	3226.38	0.02044	0.02057	0	0	0	2.81e-11	0	0.0035	0.01652	0.000518426	0	8.43e-25	0	0	0	0	3.40221e-05	0	0	0	0	0	0	0	0	0	0	0	0	0	0	0
	3224.45	0.02073	0.02054	0	0	0	2.34e-11	0	0.00339	0.01655	0.000560349	0	2.08e-24	0	0	0	0	3.63152e-05	0	0	0	0	0	0	0	0	0	0	0	0	0	0	0
	3222.52	0.02101	0.0205	0	0	0	1.95e-11	0	0.00328	0.01657	0.000605099	0	5.1e-24	0	0	0	0	3.87481e-05	0	0	0	0	0	0	0	0	0	0	0	0	0	0	0
	3220.59	0.02072	0.02046	0	0	0	1.62e-11	0	0.00318	0.01659	0.000652814	0	1.23e-23	0	0	0	0	4.13284e-05	0	0	0	0	0	0	0	0	0	0	0	0	0	0	0
	3218.66	0.02056	0.02041	0	0	0	1.34e-11	0	0.00307	0.01659	0.000703637	0	2.98e-23	0	0	0	0	4.40636e-05	0	0	0	0	0	0	0	0	0	0	0	0	0	0	0
	3216.73	0.02036	0.02037	0	0	0	1.11e-11	0	0.00297	0.01659	0.000757711	0	7.14e-23	0	0	0	0	4.69621e-05	0	0	0	0	0	0	0	0	0	0	0	0	0	0	0
	3214.8	0.0205	0.02032	0	0	0	9.25e-12	0	0.00288	0.01658	0.000815182	0	1.69e-22	0	0	0	0	5.00323e-05	0	0	0	0	0	0	0	0	0	0	0	0	0	0	0
	3212.88	0.02076	0.02027	0	0	0	7.66e-12	0	0.00278	0.01656	0.000876196	0	3.98e-22	0	0	0	0	5.32828e-05	0	0	0	0	0	0	0	0	0	0	0	0	0	0	0
	3210.95	0.02065	0.02021	0	0	0	6.33e-12	0	0.00269	0.01653	0.0009409	0	9.28e-22	0	0	0	0	5.67231e-05	0	0	0	0	0	0	0	0	0	0	0	0	0	0	0
	3209.02	0.02024	0.02016	0	0	0	5.23e-12	0	0.0026	0.01649	0.00101	0	2.14e-21	0	0	0	0	6.03625e-05	0	0	0	0	0	0	0	0	0	0	0	0	0	0	0
	3207.09	0.01974	0.0201	0	0	0	4.32e-12	0	0.00251	0.01645	0.00108	0	4.93e-21	0	0	0	0	6.4211e-05	0	0	0	0	0	0	0	0	0	0	0	0	0	0	0
	3205.16	0.01962	0.02005	0	0	0	3.56e-12	0	0.00242	0.0164	0.00116	0	1.12e-20	0	0	0	0	6.82789e-05	0	0	0	0	0	0	0	0	0	0	0	0	0	0	0
	3203.23	0.01959	0.01999	0	0	0	2.94e-12	0	0.00234	0.01634	0.00124	0	2.53e-20	0	0	0	0	7.2577e-05	0	0	0	0	0	0	0	0	0	0	0	0	0	0	0
	3201.3	0.01956	0.01993	0	0	0	2.42e-12	0	0.00225	0.01627	0.00132	0	5.68e-20	0	0	0	0	7.71164e-05	0	0	0	0	0	0	0	0	0	0	0	0	0	0	0
	3199.38	0.0198	0.01987	0	0	0	1.99e-12	0	0.00217	0.0162	0.00141	0	1.26e-19	0	0	0	0	8.19085e-05	0	0	0	0	0	0	0	0	0	0	0	0	0	0	0
	3197.45	0.01999	0.01981	0	0	0	1.64e-12	0	0.0021	0.01612	0.00151	0	2.78e-19	0	0	0	0	8.69654e-05	0	0	0	0	0	0	0	0	0	0	0	0	0	0	0
	3195.52	0.0196	0.01975	0	0	0	1.34e-12	0	0.00202	0.01603	0.00161	0	6.08e-19	0	0	0	0	9.22994e-05	0	0	0	0	0	0	0	0	0	0	0	0	0	0	0
	3193.59	0.01898	0.01969	0	0	0	1.1e-12	0	0.00195	0.01593	0.00171	0	1.31e-18	0	0	0	0	9.79234e-05	0	0	0	0	0	0	0	0	0	0	0	0	0	0	0
	3191.66	0.01898	0.01963	0	0	0	9.07e-13	0	0.00188	0.01583	0.00182	0	2.83e-18	0	0	0	0	0.000103851	0	0	0	0	0	0	0	0	0	0	0	0	0	0	0
	3189.73	0.01944	0.01957	0	0	0	7.43e-13	0	0.00181	0.01572	0.00194	0	6.05e-18	0	0	0	0	0.000110095	0	0	0	0	0	0	0	0	0	0	0	0	0	0	0
	3187.81	0.01956	0.01951	0	0	0	6.08e-13	0	0.00174	0.0156	0.00206	0	1.28e-17	0	0	0	0	0.00011667	0	0	0	0	0	0	0	0	0	0	0	0	0	0	0
	3185.88	0.01963	0.01945	0	0	0	4.97e-13	0	0.00167	0.01547	0.00218	0	2.69e-17	0	0	0	0	0.000123591	0	0	0	0	0	0	0	0	0	0	0	0	0	0	0
	3183.95	0.01943	0.0194	0	0	0	4.06e-13	0	0.00161	0.01534	0.00231	0	5.6e-17	0	0	0	0	0.000130873	0	0	0	0	0	0	0	0	0	0	0	0	0	0	0
	3182.02	0.01923	0.01934	0	0	0	3.32e-13	0	0.00155	0.0152	0.00245	0	1.15e-16	0	0	0	0	0.000138531	0	0	0	0	0	0	0	0	0	0	0	0	0	0	0
	3180.09	0.01943	0.01929	0	0	0	2.7e-13	0	0.00149	0.01506	0.00259	0	2.37e-16	0	0	0	0	0.000146582	0	0	0	0	0	0	0	0	0	0	0	0	0	0	0
	3178.16	0.01959	0.01924	0	0	0	2.2e-13	0	0.00143	0.01491	0.00274	0	4.82e-16	0	0	0	0	0.000155041	0	0	0	0	0	0	0	0	0	0	0	0	0	0	0
	3176.24	0.01946	0.01919	0	0	0	1.79e-13	0	0.00138	0.01476	0.00289	0	9.72e-16	0	0	0	0	0.000163927	0	0	0	0	0	0	0	0	0	0	0	0	0	0	0
	3174.31	0.01922	0.01914	0	0	0	1.46e-13	0	0.00132	0.0146	0.00305	0	1.94e-15	0	0	0	0	0.000173256	0	0	0	0	0	0	0	0	0	0	0	0	0	0	0
	3172.38	0.01917	0.0191	0	0	0	1.18e-13	0	0.00127	0.01443	0.00322	0	3.85e-15	0	0	0	0	0.000183046	0	0	0	0	0	0	0	0	0	0	0	0	0	0	0
	3170.45	0.01927	0.01906	0	0	0	9.65e-14	0	0.00122	0.01426	0.00339	0	7.59e-15	0	0	0	0	0.000193316	0	0	0	0	0	0	0	0	0	0	0	0	0	0	0
	3168.52	0.01917	0.01902	0	0	0	7.83e-14	0	0.00117	0.01408	0.00356	0	1.48e-14	0	0	0	0	0.000204085	0	0	0	0	0	0	0	0	0	0	0	0	0	0	0
	3166.59	0.01896	0.01899	0	0	0	6.35e-14	0	0.00112	0.0139	0.00375	0	2.86e-14	0	0	0	0	0.000215371	0	0	0	0	0	0	0	0	0	0	0	0	0	0	0
	3164.66	0.01887	0.01895	0	0	0	5.14e-14	0	0.00108	0.01372	0.00393	0	5.5e-14	0	0	0	0	0.000227196	0	0	0	0	0	0	0	0	0	0	0	0	0	0	0
	3162.74	0.0188	0.01893	0	0	0	4.16e-14	0	0.00103	0.01353	0.00413	0	1.04e-13	0	0	0	0	0.000239579	0	0	0	0	0	0	0	0	0	0	0	0	0	0	0
	3160.81	0.01864	0.0189	0	0	0	3.36e-14	0	0.000989299	0.01333	0.00433	0	1.98e-13	0	0	0	0	0.00025254	0	0	0	0	0	0	0	0	0	0	0	0	0	0	0
	3158.88	0.01861	0.01888	0	0	0	2.72e-14	0	0.000947958	0.01314	0.00453	0	3.71e-13	0	0	0	0	0.000266102	0	0	0	0	0	0	0	0	0	0	0	0	0	0	0
	3156.95	0.0191	0.01886	0	0	0	2.19e-14	0	0.000908057	0.01294	0.00474	0	6.91e-13	0	0	0	0	0.000280286	0	0	0	0	0	0	0	0	0	0	0	0	0	0	0
	3155.02	0.01906	0.01885	0	0	0	1.77e-14	0	0.000869562	0.01273	0.00496	0	1.27e-12	0	0	0	0	0.000295114	0	0	0	0	0	0	0	0	0	0	0	0	0	0	0
	3153.09	0.01882	0.01884	0	0	0	1.42e-14	0	0.000832435	0.01252	0.00517	0	2.33e-12	0	0	0	0	0.000310608	0	0	0	0	0	0	0	0	0	0	0	0	0	0	0
	3151.16	0.01866	0.01884	0	0	0	1.14e-14	0	0.000796641	0.01232	0.0054	0	4.23e-12	0	0	0	0	0.000326791	0	0	0	0	0	0	0	0	0	0	0	0	0	0	0
	3149.24	0.01873	0.01884	0	0	0	9.23e-15	0	0.000762146	0.0121	0.00563	0	7.61e-12	0	0	0	0	0.000343687	0	0	0	0	0	0	0	0	0	0	0	0	0	0	0
	3147.31	0.01869	0.01884	0	0	0	7.42e-15	0	0.000728914	0.01189	0.00586	0	1.35e-11	0	0	0	0	0.000361319	0	0	0	0	0	0	0	0	0	0	0	0	0	0	0
	3145.38	0.0186	0.01885	0	0	0	5.96e-15	0	0.000696911	0.01167	0.0061	0	2.4e-11	0	0	0	0	0.000379711	0	0	0	0	0	0	0	0	0	0	0	0	0	0	0
	3143.45	0.01892	0.01886	0	0	0	4.78e-15	0	0.000666102	0.01146	0.00634	0	4.22e-11	0	0	0	0	0.000398888	0	0	0	0	0	0	0	0	0	0	0	0	0	0	0
	3141.52	0.01916	0.01887	0	0	0	3.83e-15	0	0.000636454	0.01124	0.00658	0	7.36e-11	0	0	0	0	0.000418875	0	0	0	0	0	0	0	0	0	0	0	0	0	0	0
	3139.59	0.01904	0.01889	0	0	0	3.06e-15	0	0.000607934	0.01102	0.00683	0	1.27e-10	0	0	0	0	0.000439696	0	0	0	0	0	0	0	0	0	0	0	0	0	0	0
	3137.66	0.01887	0.01892	0	0	0	2.45e-15	0	0.000580508	0.0108	0.00708	0	2.18e-10	0	0	0	0	0.000461376	0	0	0	0	0	0	0	0	0	0	0	0	0	0	0
	3135.74	0.01891	0.01894	0	0	0	1.96e-15	0	0.000554144	0.01057	0.00733	0	3.71e-10	0	0	0	0	0.000483942	0	0	0	0	0	0	0	0	0	0	0	0	0	0	0
	3133.81	0.01889	0.01897	0	0	0	1.56e-15	0	0.00052881	0.01035	0.00758	0	6.26e-10	0	0	0	0	0.000507418	0	0	0	0	0	0	0	0	0	0	0	0	0	0	0
	3131.88	0.01858	0.019	0	0	0	1.25e-15	0	0.000504475	0.01013	0.00784	0	1.04e-09	0	0	0	0	0.000531831	0	0	0	0	0	0	0	0	0	0	0	0	0	0	0
	3129.95	0.01871	0.01904	0	0	0	9.97e-16	0	0.000481108	0.00991	0.00809	0	1.73e-09	0	0	0	0	0.000557208	0	0	0	0	0	0	0	0	0	0	0	0	0	0	0
	3128.02	0.01919	0.01908	0	0	0	7.94e-16	0	0.000458679	0.00968	0.00835	0	2.86e-09	0	0	0	0	0.000583573	0	0	0	0	0	0	0	0	0	0	0	0	0	0	0
	3126.09	0.01941	0.01912	0	0	0	6.32e-16	0	0.000437157	0.00946	0.00861	2.97e-97	4.67e-09	0	0	0	0	0.000610953	0	0	0	0	0	0	0	0	0	0	0	0	0	0	0
	3124.16	0.01947	0.01916	0	0	0	5.02e-16	0	0.000416513	0.00924	0.00886	4.62e-94	7.57e-09	0	0	0	0	0.000639376	0	0	0	0	0	0	0	0	0	0	0	0	0	0	0
	3122.24	0.01957	0.0192	0	0	0	3.99e-16	0	0.000396718	0.00902	0.00912	6.34e-91	1.2174e-08	0	0	0	0	0.000668866	0	0	0	0	0	0	0	0	0	0	0	0	0	0	0
	3120.31	0.01927	0.01925	0	0	0	3.17e-16	0	0.000377745	0.0088	0.00937	7.69e-88	1.94032e-08	0	0	0	0	0.000699451	0	0	0	0	0	0	0	0	0	0	0	0	0	0	0
	3118.38	0.01889	0.0193	0	0	0	2.51e-16	0	0.000359566	0.00858	0.00963	8.23e-85	3.06758e-08	0	0	0	0	0.000731156	0	0	0	0	0	0	0	0	0	0	0	0	0	0	0
	3116.45	0.01905	0.01935	0	0	0	1.99e-16	0	0.000342153	0.00836	0.00988	7.78e-82	4.8106e-08	0	0	0	0	0.000764009	0	0	0	0	0	0	0	0	0	0	0	0	0	0	0
	3114.52	0.01943	0.01939	0	0	0	1.57e-16	0	0.000325481	0.00815	0.01012	6.5e-79	7.48309e-08	0	0	0	0	0.000798034	0	0	0	0	0	0	0	0	0	0	0	0	0	0	0
	3112.59	0.01973	0.01944	0	0	0	1.24e-16	0	0.000309523	0.00793	0.01037	4.79e-76	1.15463e-07	0	0	0	0	0.000833258	0	0	0	0	0	0	0	0	0	0	0	0	0	0	0
	3110.67	0.0197	0.01949	0	0	0	9.86e-17	0	0.000294255	0.00772	0.01061	3.12e-73	1.7672e-07	0	0	0	0	0.000869707	0	0	0	0	0	0	0	0	0	0	0	0	0	0	0
	3108.74	0.01983	0.01954	0	0	0	7.78e-17	0	0.000279651	0.00751	0.01084	1.79e-70	2.68293e-07	0	0	0	0	0.000907405	0	0	0	0	0	0	0	0	0	0	0	0	0	0	0
	3106.81	0.01983	0.01959	0	0	0	6.14e-17	0	0.000265688	0.0073	0.01107	9.11e-68	4.04028e-07	0	0	1.31e-97	0	0.000946377	0	0	0	0	0	0	0	0	0	0	0	0	0	0	0
	3104.88	0.01941	0.01963	0	0	0	4.84e-17	0	0.000252343	0.00709	0.0113	4.08e-65	6.03522e-07	0	0	2.27e-95	0	0.000986648	0	0	0	0	0	0	0	0	0	0	0	0	0	0	0
	3102.95	0.01961	0.01968	0	0	0	3.81e-17	0	0.000239592	0.00689	0.01152	1.61e-62	8.94244e-07	0	0	3.7e-93	0	0.00103	0	0	0	0	0	0	0	0	0	0	0	0	0	0	0
	3101.02	0.02014	0.01972	0	0	0	2.99e-17	0	0.000227414	0.00669	0.01173	5.65e-60	1.31431e-06	0	0	5.66e-91	0	0.00107	0	0	0	0	0	0	0	0	0	0	0	0	0	0	0
	3099.09	0.02006	0.01976	0	0	0	2.35e-17	0	0.000215786	0.00649	0.01193	1.74e-57	1.91611e-06	0	0	8.14e-89	0	0.00112	0	0	0	0	0	0	0	0	0	0	0	0	0	0	0
	3097.17	0.02003	0.01979	0	0	0	1.85e-17	0	0.000204689	0.0063	0.01213	4.76e-55	2.77092e-06	0	0	1.1e-86	0	0.00116	0	0	0	0	0	0	0	0	0	0	0	0	0	0	0
	3095.24	0.02008	0.01983	0	0	0	1.45e-17	0	0.0001941	0.0061	0.01232	1.14e-52	3.97471e-06	0	0	1.39e-84	0	0.00121	0	0	0	0	0	0	0	0	0	0	0	0	0	0	0
	3093.31	0.01988	0.01986	0	0	0	1.13e-17	0	0.000184002	0.00591	0.0125	2.43e-50	5.65546e-06	0	0	1.67e-82	0	0.00126	0	0	0	0	0	0	0	0	0	0	0	0	0	0	0
	3091.38	0.02	0.01988	0	0	0	8.92e-18	0	0.000174373	0.00573	0.01267	4.57e-48	7.98198e-06	0	0	1.87e-80	0	0.00131	0	0	0	0	0	0	0	0	0	0	0	0	0	0	0
	3089.45	0.01981	0.01991	0	0	0	6.98e-18	0	0.000165196	0.00554	0.01283	7.59e-46	1.11746e-05	0	0	1.98e-78	0	0.00136	0	0	0	0	0	0	0	0	0	0	0	0	0	0	0
	3087.52	0.01967	0.01993	0	0	0	5.46e-18	0	0.000156453	0.00536	0.01298	1.11e-43	1.5518e-05	0	0	1.96e-76	0	0.00141	0	0	0	0	0	0	0	0	0	0	0	0	0	0	0
	3085.59	0.01955	0.01994	0	0	0	4.26e-18	0	0.000148126	0.00519	0.01312	1.43e-41	2.13756e-05	0	0	1.83e-74	0	0.00147	0	0	0	0	0	0	0	0	0	0	0	0	0	0	0
	3083.67	0.01968	0.01995	0	0	0	3.33e-18	0	0.000140197	0.00501	0.01325	1.64e-39	2.92066e-05	0	0	1.6e-72	0	0.00152	0	0	0	0	0	0	0	0	0	0	0	0	0	0	0
	3081.74	0.01981	0.01996	0	0	0	2.59e-18	0	0.000132651	0.00484	0.01337	1.65e-37	3.95843e-05	0	0	1.32e-70	0	0.00158	0	0	0	0	0	0	0	0	0	0	0	0	0	0	0
	3079.81	0.01957	0.01997	0	0	0	2.02e-18	0	0.000125472	0.00468	0.01347	1.47e-35	5.32164e-05	0	0	1.02e-68	0	0.00164	0	0	0	0	0	0	0	0	0	0	0	0	0	0	0
	3077.88	0.01958	0.01997	0	0	0	1.57e-18	0	0.000118643	0.00451	0.01357	1.15e-33	7.09656e-05	0	0	7.47e-67	0	0.0017	0	0	0	0	0	0	0	0	0	0	0	0	0	0	0
	3075.95	0.01972	0.01997	0	0	0	1.22e-18	0	0.000112151	0.00435	0.01365	8.05e-32	9.38707e-05	0	0	5.12e-65	0	0.00176	0	0	0	0	0	0	0	0	0	0	0	0	0	0	0
	3074.03	0.0199	0.01998	0	0	0	9.52e-19	0	0.00010598	0.0042	0.01372	4.93e-30	0.000123167	0	0	3.29e-63	0	0.00183	0	0	0	0	0	0	0	0	0	0	0	0	0	0	0
	3072.1	0.0201	0.01998	0	0	0	7.39e-19	0	0.000100118	0.00405	0.01378	2.67e-28	0.000160301	0	0	1.99e-61	0	0.00189	0	0	0	0	0	0	0	0	0	0	0	0	0	0	0
	3070.17	0.02009	0.01998	0	0	0	5.74e-19	0	9.45495e-05	0.0039	0.01383	1.27e-26	0.000206946	0	0	1.13e-59	0	0.00196	0	0	0	0	0	0	0	0	0	0	0	0	0	0	0
	3068.24	0.0199	0.01999	0	0	0	4.44e-19	0	8.92628e-05	0.00375	0.01386	5.4e-25	0.000265009	0	0	6.05e-58	0	0.00203	0	0	0	0	0	0	0	0	0	0	0	0	0	0	0
	3066.31	0.0198	0.02001	0	0	0	3.44e-19	0	8.4245e-05	0.00361	0.01388	2.01e-23	0.000336622	0	0	3.04e-56	0	0.0021	0	0	0	0	0	0	0	0	0	0	0	0	0	0	0
	3064.38	0.0196	0.02003	0	0	0	2.66e-19	0	7.94842e-05	0.00347	0.01389	6.63e-22	0.000424136	0	0	1.43e-54	0	0.00217	0	0	0	0	0	0	0	0	0	0	0	0	0	0	0
	3062.45	0.01981	0.02007	0	0	0	2.06e-19	0	7.49688e-05	0.00334	0.01388	1.92e-20	0.000530087	0	0	6.38e-53	0	0.00224	0	0	0	0	0	0	0	0	0	0	0	0	0	0	0
	3060.53	0.02026	0.02012	0	0	0	1.59e-19	0	7.06875e-05	0.00321	0.01386	4.95e-19	0.000657158	0	0	2.66e-51	0	0.00232	0	0	0	0	0	0	0	0	0	0	0	0	0	0	0
	3058.6	0.02018	0.02018	0	0	0	1.22e-19	0	6.66296e-05	0.00308	0.01383	1.12e-17	0.000808113	1e-96	0	1.04e-49	0	0.00239	0	0	0	0	0	0	0	0	0	0	0	0	0	0	0
	3056.67	0.02033	0.02027	0	0	0	9.47e-20	0	6.27849e-05	0.00296	0.01379	2.25e-16	0.000985722	1.41e-89	0	3.85e-48	0	0.00247	0	0	0	0	0	0	0	0	0	0	0	0	0	0	0
	3054.74	0.02048	0.02037	0	0	0	7.29e-20	0	5.91433e-05	0.00284	0.01373	3.98e-15	0.00119	1.04e-82	0	1.33e-46	0	0.00255	0	0	0	0	0	0	0	0	0	0	0	0	0	0	0
	3052.81	0.02054	0.0205	0	0	0	5.61e-20	0	5.56953e-05	0.00272	0.01366	6.21e-14	0.00143	4.04e-76	0	4.35e-45	0	0.00263	0	0	0	0	0	0	0	0	0	0	0	0	0	0	0
	3050.88	0.0212	0.02066	0	0	0	4.31e-20	0	5.24317e-05	0.00261	0.01358	8.57e-13	0.0017	8.23e-70	0	1.33e-43	0	0.00272	0	0	0	0	0	0	0	0	0	0	0	0	0	0	0
	3048.95	0.02186	0.02085	0	0	0	3.31e-20	0	4.93438e-05	0.0025	0.01349	1.04e-11	0.00201	8.82e-64	0	3.84e-42	0	0.0028	0	0	0	0	0	0	0	0	0	0	0	0	0	0	0
	3047.03	0.02169	0.02106	0	0	0	2.54e-20	0	4.64231e-05	0.00239	0.01338	1.12e-10	0.00236	4.96e-58	0	1.03e-40	0	0.00289	0	0	0	0	0	0	0	0	0	0	0	0	0	0	0
	3045.1	0.02163	0.02131	0	0	0	1.95e-20	0	4.36615e-05	0.00229	0.01326	1.06e-09	0.00274	1.46e-52	0	2.64e-39	0	0.00297	0	0	0	0	0	0	0	0	0	0	0	0	0	0	0
	3043.17	0.02176	0.02159	0	0	0	1.49e-20	0	4.10512e-05	0.00219	0.01314	8.94e-09	0.00316	2.28e-47	0	6.32e-38	0	0.00306	0	0	0	0	0	0	0	0	0	0	0	0	0	0	0
	3041.24	0.02192	0.02189	0	0	0	1.14e-20	0	3.85847e-05	0.0021	0.013	6.6274e-08	0.00361	1.86e-42	7.38e-97	1.42e-36	0	0.00315	0	0	0	0	0	0	0	0	0	0	0	0	0	0	0
	3039.31	0.02195	0.02222	0	0	0	8.76e-21	0	3.6255e-05	0.002	0.01285	4.33484e-07	0.00409	7.99e-38	3.19e-91	3e-35	0	0.00325	0	0	0	0	0	0	0	0	0	0	0	0	0	0	0
	3037.38	0.02204	0.02258	0	0	0	6.7e-21	0	3.40551e-05	0.00191	0.01269	2.50382e-06	0.0046	1.8e-33	9.23e-86	5.97e-34	0	0.00334	0	0	0	0	0	0	0	0	0	0	0	0	0	0	0
	3035.45	0.02257	0.02296	0	0	0	5.11e-21	0	3.19787e-05	0.00183	0.01252	1.27712e-05	0.00514	2.13e-29	1.78e-80	1.11e-32	0	0.00343	0	0	0	0	0	0	0	0	0	0	0	0	0	0	0
	3033.53	0.02323	0.02338	0	0	0	3.9e-21	0	3.00194e-05	0.00174	0.01234	5.75253e-05	0.00568	1.33e-25	2.32e-75	1.95e-31	0	0.00353	0	0	0	0	0	0	0	0	0	0	0	0	0	0	0
	3031.6	0.02394	0.02394	0	0	0	2.97e-21	0	2.81712e-05	0.00166	0.01215	0.000228816	0.00624	4.36e-22	2.02e-70	3.23e-30	0	0.00363	0	0	0	0	0	0	0	0	0	0	0	0	0	0	0
	3029.67	0.02466	0.02489	0	0	0	2.26e-21	0	2.64284e-05	0.00158	0.01196	0.000803736	0.00679	7.5e-19	1.17e-65	5.01e-29	0	0.00373	0	0	0	0	0	0	0	0	0	0	0	0	0	0	0
	3027.74	0.0267	0.02695	0	0	0	1.72e-21	0	2.47856e-05	0.00151	0.01175	0.00249	0.00734	6.78e-16	4.59e-61	7.31e-28	0	0.00383	0	0	0	0	0	0	0	0	0	0	0	0	0	0	0
	3025.81	0.03152	0.03162	0	0	0	1.31e-21	0	2.32376e-05	0.00144	0.01154	0.00683	0.00786	3.22e-13	1.2e-56	1e-26	0	0.00393	0	0	0	0	0	0	0	0	0	0	0	0	0	0	0
	3023.88	0.04145	0.04162	0	0	0	9.95e-22	0	2.17794e-05	0.00137	0.01132	0.01652	0.00836	8.05e-11	2.1e-52	1.29e-25	0	0.00403	0	0	0	0	0	0	0	0	0	0	0	0	0	0	0
	3021.95	0.06078	0.06065	0	0	0	7.55e-22	0	2.04063e-05	0.0013	0.0111	0.03529	0.00881	1.05806e-08	2.47e-48	1.56e-24	0	0.00413	0	0	0	0	0	0	0	0	0	0	0	0	0	0	0
	3020.03	0.09294	0.09214	0	0	0	5.72e-22	0	1.91136e-05	0.00124	0.01087	0.06656	0.00921	7.29971e-07	1.94e-44	1.78e-23	0	0.00424	0	0	0	0	0	0	0	0	0	0	0	0	0	0	0
	3018.1	0.13656	0.13664	0	0	0	4.33e-22	0	1.78972e-05	0.00118	0.01064	0.11088	0.00955	2.64675e-05	1.02e-40	1.9e-22	0	0.00434	0	0	0	0	0	0	0	0	0	0	0	0	0	0	0
	3016.17	0.1882	0.18943	0	0	0	3.28e-22	0	1.6753e-05	0.00112	0.0104	0.16311	0.00983	0.000504351	3.61e-37	1.91e-21	0	0.00445	0	0	0	0	0	0	0	0	0	0	0	0	0	0	0
	3014.24	0.24309	0.24276	0	0	0	2.48e-22	0	1.56769e-05	0.00106	0.01015	0.21189	0.01003	0.00505	8.55e-34	1.81e-20	0	0.00456	0	0	0	0	0	0	0	0	0	0	0	0	0	0	0
	3012.31	0.29656	0.2954	0	0	0	1.87e-22	0	1.46653e-05	0.00101	0.00991	0.24307	0.01016	0.02658	1.35e-30	1.61e-19	0	0.00467	0	0	0	0	0	0	0	0	0	0	0	0	0	0	0
	3010.38	0.34422	0.34536	0	0	0	1.41e-22	0	1.37146e-05	0.000956947	0.00966	0.24623	0.0102	0.07353	1.43e-27	1.34e-18	0	0.00477	0	0	0	0	0	0	0	0	0	0	0	0	0	0	0
	3008.46	0.35313	0.35253	0	0	0	1.06e-22	0	1.28216e-05	0.000907417	0.00941	0.22028	0.01016	0.10689	1.02e-24	1.05e-17	0	0.00488	0	0	0	0	0	0	0	0	0	0	0	0	0	0	0
	3006.53	0.28065	0.28073	0	0	0	8.05e-23	0	1.19829e-05	0.000860029	0.00915	0.17402	0.01004	0.08166	4.86e-22	7.81e-17	0	0.00499	0	0	0	0	0	0	0	0	0	0	0	0	0	0	0
	3004.6	0.17877	0.17884	0	0	0	6.06e-23	0	1.11955e-05	0.000814717	0.0089	0.1214	0.00984	0.03279	1.55e-19	5.42e-16	0	0.0051	0	0	0	0	0	0	0	0	0	0	0	0	0	0	0
	3002.67	0.10552	0.1059	0	0	0	4.56e-23	0	1.04565e-05	0.000771413	0.00864	0.07479	0.00956	0.00692	3.31e-17	3.53e-15	0	0.00522	0	0	0	0	0	0	0	0	0	0	0	0	0	0	0
	3000.74	0.06466	0.06512	0	0	0	3.42e-23	0	9.76326e-06	0.000730052	0.00838	0.04069	0.00922	0.000767144	4.75e-15	2.17e-14	0	0.00533	0	0	0	0	0	0	0	0	0	0	0	0	0	0	0
	2998.81	0.04342	0.04267	0	0	0	2.57e-23	0	9.11308e-06	0.000690571	0.00813	0.01955	0.00882	4.47089e-05	4.55e-13	1.25e-13	0	0.00544	0	0	0	0	0	0	0	0	0	0	0	0	0	0	0
	2996.89	0.03181	0.03074	0	0	0	1.93e-23	0	8.50351e-06	0.000652904	0.00787	0.00829	0.00837	1.36938e-06	2.92e-11	6.78e-13	0	0.00555	0	0	0	0	0	0	0	0	0	0	0	0	0	0	0
	2994.96	0.02559	0.02488	0	0	0	1.44e-23	0	7.9322e-06	0.000616989	0.00761	0.00311	0.00787	2.20425e-08	1.26e-09	3.45e-12	0	0.00566	0	0	0	0	0	0	0	0	0	0	0	0	0	0	0
	2993.03	0.02231	0.0221	0	0	0	1.08e-23	0	7.39695e-06	0.000582764	0.00736	0.00103	0.00735	1.86e-10	3.63745e-08	1.65e-11	0	0.00578	0	0	0	0	0	0	0	0	0	0	0	0	0	0	0
	2991.1	0.02001	0.02066	0	0	0	8.11e-24	0	6.89563e-06	0.000550168	0.00711	0.000300279	0.00681	8.29e-13	7.02827e-07	7.45e-11	0	0.00589	0	0	0	0	0	0	0	0	0	0	0	0	0	0	0
	2989.17	0.01883	0.01972	0	0	0	6.06e-24	0	6.42625e-06	0.00051914	0.00686	7.74711e-05	0.00625	1.93e-15	9.09764e-06	3.15e-10	0	0.006	0	0	0	0	0	0	0	0	0	0	0	0	0	0	0
	2987.24	0.01847	0.01901	0	0	0	4.52e-24	0	5.98694e-06	0.000489622	0.00661	1.76504e-05	0.0057	2.37e-18	7.88927e-05	1.25e-09	0	0.00611	0	0	0	0	0	0	0	0	0	0	0	0	0	0	0
	2985.31	0.01869	0.01867	0	0	0	3.38e-24	0	5.57589e-06	0.000461555	0.00637	3.55113e-06	0.00515	1.53e-21	0.000458324	4.68e-09	0	0.00622	0	0	0	0	0	0	0	0	0	0	0	0	0	0	0
	2983.39	0.0198	0.0193	0	0	0	2.52e-24	0	5.19143e-06	0.000434885	0.00613	6.30927e-07	0.00461	5.2e-25	0.00178	1.64841e-08	0	0.00633	0	0	0	0	0	0	0	0	0	0	0	0	0	0	0
	2981.46	0.02165	0.0215	0	0	0	1.87e-24	0	4.83194e-06	0.000409554	0.00589	9.89899e-08	0.0041	9.27e-29	0.00465	5.44658e-08	7.52e-95	0.00645	0	0	0	0	0	0	0	0	0	0	0	0	0	0	0
	2979.53	0.02392	0.02435	0	0	0	1.39e-24	0	4.49593e-06	0.00038551	0.00566	1.37152e-08	0.00362	8.69e-33	0.00812	1.69168e-07	3.18e-90	0.00656	0	0	0	0	0	0	0	0	0	0	0	0	0	0	0
	2977.6	0.02509	0.02513	0	0	0	1.03e-24	0	4.18196e-06	0.000362699	0.00543	1.67e-09	0.00317	4.27e-37	0.00951	4.9391e-07	1.02e-85	0.00667	0	0	0	0	0	0	0	0	0	0	0	0	0	0	0
	2975.67	0.02295	0.02252	0	0	0	7.72e-25	0	3.88869e-06	0.000341071	0.0052	1.81e-10	0.00275	1.1e-41	0.00745	1.35554e-06	2.5e-81	0.00677	0	0	0	0	0	0	0	0	0	0	0	0	0	0	0
	2973.74	0.01845	0.01847	0	0	0	5.73e-25	0	3.61485e-06	0.000320575	0.00498	1.72e-11	0.00237	1.5e-46	0.00391	3.49713e-06	4.64e-77	0.00688	0	0	0	0	0	0	0	0	0	0	0	0	0	0	0
	2971.81	0.015	0.01547	0	0	0	4.25e-25	0	3.35922e-06	0.000301163	0.00477	1.45e-12	0.00202	1.07e-51	0.00138	8.48099e-06	6.54e-73	0.00699	0	0	0	0	0	0	0	0	0	0	0	0	0	0	0
	2969.89	0.01344	0.01399	0	0	0	3.15e-25	0	3.12069e-06	0.000282788	0.00456	1.08e-13	0.00171	4.04e-57	0.000324538	1.93338e-05	7e-69	0.0071	0	0	0	0	0	0	0	0	0	0	0	0	0	0	0
	2967.96	0.01317	0.01335	0	0	0	2.33e-25	0	2.89818e-06	0.000265404	0.00435	7.12e-15	0.00144	7.97e-63	5.12452e-05	4.14307e-05	5.69e-65	0.0072	0	0	0	0	0	0	0	0	0	0	0	0	0	0	0
	2966.03	0.01313	0.013	0	0	0	1.72e-25	0	2.69068e-06	0.000248966	0.00415	4.13e-16	0.0012	8.27e-69	5.42086e-06	8.34571e-05	3.51e-61	0.00731	0	0	0	0	0	0	0	0	0	0	0	0	0	0	0
	2964.1	0.01289	0.01275	0	0	0	1.27e-25	0	2.49725e-06	0.000233432	0.00396	2.11e-17	0.00099036	4.5e-75	3.84159e-07	0.00015803	1.64e-57	0.00741	0	0	0	0	0	0	0	0	0	0	0	0	0	0	0
	2962.17	0.01291	0.01259	0	0	0	9.42e-26	0	2.31699e-06	0.00021876	0.00377	9.58e-19	0.000812074	1.29e-81	1.82382e-08	0.000281288	5.86e-54	0.00751	0	0	0	0	0	0	0	0	0	0	0	0	0	0	0
	2960.24	0.01295	0.01253	0	0	0	6.95e-26	0	2.14907e-06	0.000204909	0.00359	3.83e-20	0.000660508	1.94e-88	5.8e-10	0.000470649	1.58e-50	0.00761	0	0	0	0	0	0	0	0	0	0	0	0	0	0	0
	2958.32	0.01274	0.01258	0	0	0	5.12e-26	0	1.99268e-06	0.000191842	0.00341	1.35e-21	0.000532893	1.53e-95	1.23e-11	0.00074025	3.25e-47	0.00771	0	0	0	0	0	0	0	0	0	0	0	0	0	0	0
	2956.39	0.01263	0.01274	0	0	0	3.77e-26	0	1.84709e-06	0.000179519	0.00324	4.21e-23	0.000426464	0	1.76e-13	0.00109	5.08e-44	0.0078	0	0	0	0	0	0	0	0	0	0	0	0	0	0	0
	2954.46	0.01296	0.013	0	0	0	2.77e-26	0	1.7116e-06	0.000167906	0.00307	1.15e-24	0.000338536	0	1.68e-15	0.00152	6.02e-41	0.0079	0	0	0	0	0	0	0	0	0	0	0	0	0	0	0
	2952.53	0.01322	0.01332	0	0	0	2.04e-26	0	1.58555e-06	0.000156967	0.00291	2.81e-26	0.000266568	0	1.08e-17	0.00199	5.42e-38	0.00799	0	0	0	0	0	0	0	0	0	0	0	0	0	0	0
	2950.6	0.01323	0.01364	0	0	0	1.49e-26	0	1.46831e-06	0.000146669	0.00276	6.04e-28	0.000208205	0	4.63e-20	0.00244	3.7e-35	0.00808	0	0	0	0	0	0	0	0	0	0	0	0	0	0	0
	2948.67	0.01373	0.0139	0	0	0	1.1e-26	0	1.35932e-06	0.000136979	0.00261	1.14e-29	0.000161307	0	1.33e-22	0.00282	1.92e-32	0.00817	0	0	0	0	0	0	0	0	0	0	0	0	0	0	0
	2946.74	0.01425	0.01403	0	0	0	8.06e-27	0	1.25801e-06	0.000127866	0.00247	1.91e-31	0.000123964	0	2.56e-25	0.00306	7.58e-30	0.00826	1e-96	0	0	0	0	0	0	0	0	0	0	0	0	0	0
	2944.82	0.01409	0.014	0	0	0	5.91e-27	0	1.16389e-06	0.000119302	0.00233	2.83e-33	9.44969e-05	0	3.31e-28	0.00312	2.27e-27	0.00834	7.4e-91	0	0	0	0	0	0	0	0	0	0	0	0	0	0
	2942.89	0.0141	0.01379	0	0	0	4.32e-27	0	1.07647e-06	0.000111256	0.0022	3.69e-35	7.1453e-05	0	2.86e-31	0.00299	5.16e-25	0.00842	3.53e-85	0	0	0	0	0	0	0	0	0	0	0	0	0	0
	2940.96	0.01371	0.01343	0	0	0	3.16e-27	0	9.95304e-07	0.000103702	0.00207	4.25e-37	5.35923e-05	0	1.65e-34	0.0027	8.92e-23	0.0085	1.08e-79	0	0	0	0	0	0	0	0	0	0	0	0	0	0
	2939.03	0.01285	0.01295	0	0	0	2.31e-27	0	9.19965e-07	9.66137e-05	0.00195	4.33e-39	3.98717e-05	0	6.43e-38	0.00228	1.17e-20	0.00858	2.15e-74	0	0	0	0	0	0	0	0	0	0	0	0	0	0
	2937.1	0.01205	0.01243	0	0	0	1.68e-27	0	8.5006e-07	8.99656e-05	0.00184	3.89e-41	2.94244e-05	0	1.67e-41	0.00182	1.16e-18	0.00865	2.75e-69	0	0	0	0	0	0	0	0	0	0	0	0	0	0
	2935.17	0.01168	0.01192	0	0	0	1.23e-27	0	7.85219e-07	8.3734e-05	0.00173	3.09e-43	2.15392e-05	0	2.91e-45	0.00136	8.82e-17	0.00872	2.27e-64	0	0	0	0	0	0	0	0	0	0	0	0	0	0
	2933.24	0.01137	0.01147	0	0	0	8.97e-28	0	7.25095e-07	7.78957e-05	0.00162	2.16e-45	1.56399e-05	0	3.39e-49	0.000958402	5.07e-15	0.00879	1.21e-59	0	0	0	0	0	0	0	0	0	0	0	0	0	0
	2931.32	0.01096	0.0111	0	0	0	6.53e-28	0	6.69363e-07	7.2429e-05	0.00152	1.34e-47	1.12646e-05	0	2.65e-53	0.000634049	2.21e-13	0.00886	4.16e-55	0	0	0	0	0	0	0	0	0	0	0	0	0	0
	2929.39	0.0111	0.01082	0	0	0	4.75e-28	0	6.1772e-07	6.7313e-05	0.00143	7.32e-50	8.04781e-06	0	1.39e-57	0.000394306	7.34e-12	0.00892	9.23e-51	0	0	0	0	0	0	0	0	0	0	0	0	0	0
	2927.46	0.01089	0.01062	0	0	0	3.45e-28	0	5.6988e-07	6.25276e-05	0.00134	3.53e-52	5.70322e-06	0	4.87e-62	0.000230504	1.84e-10	0.00898	1.32e-46	0	0	0	0	0	0	0	0	0	0	0	0	0	0
	2925.53	0.01076	0.01048	0	0	0	2.5e-28	0	5.2558e-07	5.8054e-05	0.00125	1.5e-54	4.00906e-06	0	1.14e-66	0.000126666	3.53e-09	0.00904	1.21e-42	0	0	0	0	0	0	0	0	0	0	0	0	0	0
	2923.6	0.01061	0.01038	0	0	0	1.82e-28	0	4.8457e-07	5.3874e-05	0.00117	5.67e-57	2.79541e-06	0	1.8e-71	6.54298e-05	5.13795e-08	0.00909	7.25e-39	0	0	0	0	0	0	0	0	0	0	0	0	0	0
	2921.67	0.01044	0.01032	0	0	0	1.31e-28	0	4.46619e-07	4.99704e-05	0.00109	1.88e-59	1.93343e-06	0	1.9e-76	3.17707e-05	5.66844e-07	0.00914	2.78e-35	0	0	0	0	0	0	0	0	0	0	0	0	0	0
	2919.74	0.01045	0.01028	0	0	0	9.55e-29	0	4.1151e-07	4.6327e-05	0.00102	5.53e-62	1.32645e-06	0	1.34e-81	1.45015e-05	4.74971e-06	0.00919	6.9e-32	0	0	0	0	0	0	0	0	0	0	0	0	0	0
	2917.82	0.01028	0.01027	0	0	0	6.91e-29	0	3.79041e-07	4.29281e-05	0.000949022	1.43e-64	9.02678e-07	0	6.36e-87	6.22207e-06	3.02273e-05	0.00924	1.1e-28	0	0	0	0	0	0	0	0	0	0	0	0	0	0
	2915.89	0.01033	0.01035	0	0	0	4.99e-29	0	3.49024e-07	3.97591e-05	0.000883859	3.28e-67	6.09334e-07	0	2.01e-92	2.50953e-06	0.000146103	0.00928	1.13e-25	7.7e-98	0	0	0	0	0	0	0	0	0	0	0	0	0
	2913.96	0.01091	0.01071	0	0	0	3.61e-29	0	3.21282e-07	3.6806e-05	0.000822404	6.63e-70	4.07998e-07	0	4.28e-98	9.51447e-07	0.000536353	0.00932	7.57e-23	3.94e-94	0	0	0	0	0	0	0	0	0	0	0	0	0
	2912.03	0.01184	0.01164	0	0	0	2.6e-29	0	2.95652e-07	3.40555e-05	0.000764511	1.18e-72	2.70982e-07	0	0	3.39088e-07	0.0015	0.00935	3.25e-20	1.7e-90	0	0	0	0	0	0	0	0	0	0	0	0	0
	2910.1	0.01309	0.01329	0	0	0	1.87e-29	0	2.71981e-07	3.14952e-05	0.000710032	1.86e-75	1.78527e-07	0	0	1.13599e-07	0.00317	0.00938	9e-18	6.23e-87	0	0	0	0	0	0	0	0	0	0	0	0	0
	2908.17	0.01509	0.01519	0	0	0	1.35e-29	0	2.50126e-07	2.9113e-05	0.000658821	2.59e-78	1.16666e-07	0	0	3.57744e-08	0.00509	0.00941	1.6e-15	1.92e-83	0	0	0	0	0	0	0	0	0	0	0	0	0
	2906.24	0.01649	0.01629	0	0	0	9.74e-30	0	2.29954e-07	2.68978e-05	0.000610736	3.19e-81	7.56254e-08	0	0	1.05902e-08	0.00622	0.00943	1.85e-13	4.99e-80	0	0	0	0	0	0	0	0	0	0	0	0	0
	2904.32	0.01572	0.01582	0	0	0	7.01e-30	0	2.11342e-07	2.4839e-05	0.000565634	3.46e-84	4.86262e-08	0	0	2.94e-09	0.00577	0.00945	1.37e-11	1.09e-76	0	0	0	0	0	0	0	0	0	0	0	0	0
	2902.39	0.01405	0.01408	0	0	0	5.03e-30	0	1.94175e-07	2.29265e-05	0.000523375	3.32e-87	3.10136e-08	0	0	7.7e-10	0.00407	0.00947	6.61e-10	2.02e-73	0	0	0	0	0	0	0	0	0	0	0	0	0
	2900.46	0.01233	0.01216	0	0	0	3.61e-30	0	1.78347e-07	2.11509e-05	0.000483822	2.81e-90	1.96207e-08	0	0	1.89e-10	0.00218	0.00948	2.04726e-08	3.15e-70	0	0	0	0	0	0	0	0	0	0	0	0	0
	2898.53	0.01077	0.01084	0	0	0	2.59e-30	0	1.63757e-07	1.95032e-05	0.000446843	2.1e-93	1.23128e-08	0	0	4.38e-11	0.000884745	0.00949	4.08754e-07	4.15e-67	0	0	0	0	0	0	0	0	0	0	0	0	0
	2896.6	0.00993	0.01021	0	0	0	1.85e-30	0	1.50312e-07	1.79751e-05	0.000412307	1.38e-96	7.66e-09	0	0	9.51e-12	0.00027313	0.0095	5.26511e-06	4.61e-64	0	0	0	0	0	0	0	0	0	0	0	0	0
	2894.67	0.00981	0.01001	0	0	0	1.33e-30	0	1.37929e-07	1.65586e-05	0.000380085	0	4.73e-09	0	0	1.94e-12	6.40399e-05	0.0095	4.37531e-05	4.32e-61	0	0	0	0	0	0	0	0	0	0	0	0	0
	2892.75	0.00997	0.01011	0	0	0	9.52e-31	0	1.26525e-07	1.52462e-05	0.000350056	0	2.89e-09	0	0	3.73e-13	1.14041e-05	0.0095	0.000234567	3.41e-58	0	0	0	0	0	0	0	0	0	0	0	0	0
	2890.82	0.01075	0.01064	0	0	0	6.8e-31	0	1.16027e-07	1.4031e-05	0.0003221	0	1.76e-09	0	0	6.73e-14	1.54241e-06	0.0095	0.000811298	2.27e-55	0	0	0	0	0	0	0	0	0	0	0	0	0
	2888.89	0.01169	0.01161	0	0	0	4.86e-31	0	1.06367e-07	1.29063e-05	0.0002961	0	1.06e-09	0	0	1.14e-14	1.58441e-07	0.00949	0.00181	1.28e-52	0	0	0	0	0	0	0	0	0	0	0	0	0
	2886.96	0.01223	0.01237	0	0	0	3.46e-31	0	9.74806e-08	1.18659e-05	0.000271946	0	6.34e-10	0	0	1.82e-15	1.23613e-08	0.00948	0.00261	6.08e-50	0	0	0	0	0	0	0	0	0	0	0	0	0
	2885.03	0.01217	0.01214	0	0	0	2.47e-31	0	8.93081e-08	1.09041e-05	0.00024953	0	3.76e-10	0	0	2.73e-16	7.32e-10	0.00946	0.00242	2.43e-47	0	0	0	0	0	0	0	0	0	0	0	0	0
	2883.1	0.01128	0.01113	0	0	0	1.76e-31	0	8.1795e-08	1.00152e-05	0.000228749	0	2.21e-10	0	0	3.84e-17	3.29e-11	0.00944	0.00145	8.23e-45	0	0	0	0	0	0	0	0	0	0	0	0	0
	2881.18	0.01001	0.0102	0	0	0	1.25e-31	0	7.48902e-08	9.19438e-06	0.000209503	0	1.29e-10	0	0	5.09e-18	1.12e-12	0.00942	0.000560521	2.34e-42	0	0	0	0	0	0	0	0	0	0	0	0	0
	2879.25	0.00972	0.00973	0	0	0	8.9e-32	0	6.85466e-08	8.43666e-06	0.000191698	0	7.46e-11	0	0	6.34e-19	2.92e-14	0.00939	0.000139779	5.63e-40	0	0	0	0	0	0	0	0	0	0	0	0	0
	2877.32	0.00969	0.00957	0	0	0	6.32e-32	0	6.27206e-08	7.73758e-06	0.000175243	0	4.28e-11	0	0	7.43e-20	5.76e-16	0.00936	2.2488e-05	1.14e-37	4.75e-98	0	0	0	0	0	0	0	0	0	0	0	0
	2875.39	0.00946	0.0095	0	0	0	4.49e-32	0	5.73716e-08	7.09295e-06	0.000160052	0	2.44e-11	0	0	8.17e-21	8.63e-18	0.00933	2.33407e-06	1.95e-35	3.66e-97	0	0	0	0	0	0	0	0	0	0	0	0
	2873.46	0.00924	0.00945	0	0	0	3.18e-32	0	5.24622e-08	6.49884e-06	0.000146042	0	1.37e-11	0	0	8.45e-22	9.82e-20	0.00929	1.56291e-07	2.82e-33	2.79e-96	0	0	0	0	0	0	0	0	0	0	0	0
	2871.53	0.00898	0.00939	0	0	0	2.25e-32	0	4.79577e-08	5.95157e-06	0.000133134	0	7.72e-12	0	0	8.22e-23	8.48e-22	0.00925	6.75e-09	3.44e-31	2.1e-95	0	0	0	0	0	0	0	0	0	0	0	0
	2869.6	0.00853	0.00934	0	0	0	1.59e-32	0	4.38262e-08	5.44772e-06	0.000121253	0	4.29e-12	0	0	7.51e-24	5.56e-24	0.00921	1.88e-10	3.53e-29	1.57e-94	0	0	0	0	0	0	0	0	0	0	0	0
	2867.68	0.00848	0.00928	0	0	0	1.12e-32	0	4.00379e-08	4.98407e-06	0.000110331	0	2.36e-12	0	0	6.45e-25	2.77e-26	0.00916	3.38e-12	3.06e-27	1.16e-93	0	0	0	0	0	0	0	0	0	0	0	0
	2865.75	0.00866	0.00922	0	0	0	7.98e-33	0	3.65655e-08	4.55765e-06	0.000100299	0	1.29e-12	0	0	5.21e-26	1.04e-28	0.00911	3.92e-14	2.24e-25	8.54e-93	0	0	0	0	0	0	0	0	0	0	0	0
	2863.82	0.00856	0.00916	0	0	0	5.63e-33	0	3.33837e-08	4.16567e-06	9.1094e-05	0	7.01e-13	0	0	3.95e-27	3.01e-31	0.00906	2.93e-16	1.38e-23	6.2e-92	0	0	0	0	0	0	0	0	0	0	0	0
	2861.89	0.00854	0.00909	0	0	0	3.97e-33	0	3.04692e-08	3.80554e-06	8.2657e-05	0	3.77e-13	0	0	2.82e-28	6.58e-34	0.00901	1.41e-18	7.2e-22	4.46e-91	0	0	0	0	0	0	0	0	0	0	0	0
	2859.96	0.00863	0.00902	0	0	0	2.8e-33	0	2.78003e-08	3.47483e-06	7.49318e-05	0	2.01e-13	0	0	1.89e-29	1.09e-36	0.00895	4.41e-21	3.16e-20	3.18e-90	0	0	0	0	0	0	0	0	0	0	0	0
	2858.03	0.00871	0.00896	0	0	0	1.97e-33	0	2.53572e-08	3.17131e-06	6.78653e-05	0	1.06e-13	0	0	1.19e-30	1.37e-39	0.00888	8.87e-24	1.17e-18	2.24e-89	0	0	0	0	0	0	0	0	0	0	0	0
	2856.1	0.00873	0.00888	0	0	0	1.38e-33	0	2.31215e-08	2.89288e-06	6.14081e-05	0	5.59e-14	0	0	7.08e-32	1.31e-42	0.00882	1.15e-26	3.66e-17	1.56e-88	0	0	0	0	0	0	0	0	0	0	0	0
	2854.18	0.00898	0.00881	0	0	0	9.75e-34	0	2.10762e-08	2.6376e-06	5.55136e-05	0	2.91e-14	0	0	3.94e-33	9.55e-46	0.00875	9.62e-30	9.65e-16	1.08e-87	0	0	0	0	0	0	0	0	0	0	0	0
	2852.25	0.00907	0.00873	0	0	0	6.85e-34	0	1.92058e-08	2.40367e-06	5.01382e-05	0	1.5e-14	0	0	2.06e-34	5.27e-49	0.00868	5.19e-33	2.14e-14	7.44e-87	0	0	0	0	0	0	0	0	0	0	0	0
	2850.32	0.00887	0.00866	0	0	0	4.8e-34	0	1.74958e-08	2.18941e-06	4.52412e-05	0	7.71e-15	0	0	1.01e-35	2.2e-52	0.00861	1.8e-36	4.03e-13	5.05e-86	0	0	0	0	0	0	0	0	0	0	0	0
	2848.39	0.00854	0.00857	0	0	0	3.37e-34	0	1.59331e-08	1.99328e-06	4.07845e-05	0	3.92e-15	0	0	4.7e-37	7.03e-56	0.00853	4.05e-40	6.38e-12	3.4e-85	0	0	0	0	0	0	0	0	0	0	0	0
	2846.46	0.00835	0.00849	0	0	0	2.36e-34	0	1.45053e-08	1.81382e-06	3.67326e-05	0	1.97e-15	0	0	2.04e-38	1.69e-59	0.00845	5.87e-44	8.52e-11	2.26e-84	0	0	0	0	0	0	0	0	0	0	0	0
	2844.53	0.00868	0.00841	0	0	0	1.65e-34	0	1.32014e-08	1.64971e-06	3.30525e-05	0	9.89e-16	0	0	8.37e-40	3.12e-63	0.00837	5.49e-48	9.61e-10	1.49e-83	0	0	0	0	0	0	0	0	0	0	0	0
	2842.61	0.00894	0.00832	0	0	0	1.15e-34	0	1.20108e-08	1.49972e-06	2.97135e-05	0	4.9e-16	0	0	3.21e-41	4.35e-67	0.00829	3.31e-52	9.13e-09	9.76e-83	0	0	0	0	0	0	0	0	0	0	0	0
	2840.68	0.00907	0.00823	0	0	0	8.06e-35	0	1.09242e-08	1.36269e-06	2.66869e-05	0	2.41e-16	0	0	1.16e-42	4.6e-71	0.0082	1.28e-56	7.33075e-08	6.32e-82	0	0	0	0	0	0	0	0	0	0	0	0
	2838.75	0.00914	0.00814	0	0	0	5.63e-35	0	9.93e-09	1.23757e-06	2.39463e-05	0	1.17e-16	0	0	3.95e-44	3.7e-75	0.00812	3.23e-61	4.96084e-07	4.05e-81	0	0	0	0	0	0	0	0	0	0	0	0
	2836.82	0.00898	0.00805	0	0	0	3.92e-35	0	9.02e-09	1.1234e-06	2.14671e-05	0	5.7e-17	0	0	1.26e-45	2.26e-79	0.00803	5.23e-66	2.83221e-06	2.57e-80	0	0	0	0	0	0	0	0	0	0	0	0
	2834.89	0.0088	0.00797	0	0	0	2.73e-35	0	8.2e-09	1.01925e-06	1.92268e-05	0	2.74e-17	0	0	3.78e-47	1.05e-83	0.00793	5.47e-71	1.36414e-05	1.61e-79	0	0	0	0	0	0	0	0	0	0	0	0
	2832.96	0.00877	0.00791	0	0	0	1.9e-35	0	7.45e-09	9.2431e-07	1.72042e-05	0	1.3e-17	0	0	1.06e-48	3.7e-88	0.00784	3.68e-76	5.54313e-05	1e-78	0	0	0	0	0	0	0	0	0	0	0	0
	2831.03	0.00875	0.00795	0	0	0	1.32e-35	0	6.76e-09	8.378e-07	1.53801e-05	0	6.16e-18	0	0	2.83e-50	9.9e-93	0.00775	1.6e-81	0.000190027	6.22e-78	0	0	0	0	0	0	0	0	0	0	0	0
	2829.11	0.00924	0.00821	0	0	0	9.2e-36	0	6.14e-09	7.59014e-07	1.37365e-05	0	2.89e-18	0	0	7.06e-52	2.01e-97	0.00765	4.49e-87	0.000549588	3.8e-77	0	0	0	0	0	0	0	0	0	0	0	0
	2827.18	0.00975	0.0089	0	0	0	6.39e-36	0	5.57e-09	6.873e-07	1.22572e-05	0	1.34e-18	0	0	1.65e-53	0	0.00755	8.13e-93	0.00134	2.3e-76	0	0	0	0	0	0	0	0	0	0	0	0
	2825.25	0.01014	0.01022	0	0	0	4.43e-36	0	5.05e-09	6.22057e-07	1.09271e-05	0	6.2e-19	0	0	3.64e-55	0	0.00745	0	0.00276	1.37e-75	0	0	0	0	0	0	0	0	0	0	0	0
	2823.32	0.01145	0.01215	0	0	0	3.07e-36	0	4.58e-09	5.62731e-07	9.7322e-06	0	2.83e-19	0	0	7.55e-57	0	0.00735	0	0.00479	8.19e-75	0	0	0	0	0	0	0	0	0	0	0	0
	2821.39	0.01382	0.01428	0	0	0	2.12e-36	0	4.15e-09	5.08814e-07	8.65992e-06	0	1.28e-19	0	0	1.47e-58	0	0.00724	0	0.00702	4.81e-74	0	0	0	0	0	0	0	0	0	0	0	0
	2819.46	0.01603	0.01583	0	0	0	1.47e-36	0	3.76e-09	4.59837e-07	7.69862e-06	0	5.79e-20	0	0	2.69e-60	0	0.00714	0	0.00868	2.8e-73	0	0	0	0	0	0	0	0	0	0	0	0
	2817.53	0.01659	0.01609	0	0	0	1.01e-36	0	3.41e-09	4.1537e-07	6.83766e-06	0	2.58e-20	0	0	4.62e-62	0	0.00703	0	0.00905	1.61e-72	0	0	0	0	0	0	0	0	0	0	0	0
	2815.61	0.01497	0.0149	0	0	0	7.02e-37	0	3.09e-09	3.75019e-07	6.06733e-06	0	1.14e-20	0	0	7.48e-64	0	0.00693	0	0.00796	9.25e-72	0	0	0	0	0	0	0	0	0	0	0	0
	2813.68	0.01253	0.01273	0	0	0	4.84e-37	0	2.8e-09	3.38423e-07	5.37878e-06	0	5.03e-21	0	0	1.13e-65	0	0.00682	0	0.00591	5.23e-71	0	0	0	0	0	0	0	0	0	0	0	0
	2811.75	0.0103	0.01042	0	0	0	3.34e-37	0	2.53e-09	3.05248e-07	4.76394e-06	0	2.19e-21	0	0	1.62e-67	0	0.00671	0	0.0037	2.93e-70	0	0	0	0	0	0	0	0	0	0	0	0
	2809.82	0.00839	0.00856	0	0	0	2.3e-37	0	2.29e-09	2.75189e-07	4.21545e-06	0	9.47e-22	0	0	2.18e-69	0	0.0066	0	0.00196	1.62e-69	0	0	0	0	0	0	0	0	0	0	0	0
	2807.89	0.00738	0.00736	0	0	0	1.58e-37	0	2.07e-09	2.4797e-07	3.72665e-06	0	4.06e-22	0	0	2.75e-71	0	0.00649	0	0.000871474	8.96e-69	0	0	0	0	0	0	0	0	0	0	0	0
	2805.96	0.00665	0.00671	0	0	0	1.08e-37	0	1.87e-09	2.23333e-07	3.29145e-06	0	1.72e-22	0	0	3.27e-73	0	0.00638	0	0.000327669	4.88e-68	0	0	0	0	0	0	0	0	0	0	0	0
	2804.03	0.00603	0.00637	0	0	0	7.48e-38	0	1.69e-09	2.01045e-07	2.90438e-06	0	7.29e-23	0	0	3.64e-75	0	0.00627	0	0.000103939	2.63e-67	0	0	0	0	0	0	0	0	0	0	0	0
	2802.11	0.00597	0.00619	0	0	0	5.13e-38	0	1.53e-09	1.80892e-07	2.56044e-06	0	3.05e-23	0	0	3.82e-77	0	0.00616	0	2.78154e-05	1.4e-66	0	0	0	0	0	0	0	0	0	0	0	0
	2800.18	0.00615	0.00605	0	0	0	3.52e-38	0	1.38e-09	1.6268e-07	2.25513e-06	0	1.26e-23	0	0	3.77e-79	0	0.00604	0	6.27994e-06	7.44e-66	0	0	0	0	0	0	0	0	0	0	0	0
	2798.25	0.00588	0.00594	0	0	0	2.41e-38	0	1.25e-09	1.4623e-07	1.98438e-06	0	5.21e-24	0	0	3.49e-81	0	0.00593	0	1.19616e-06	3.9e-65	0	0	0	0	0	0	0	0	0	0	0	0
	2796.32	0.00557	0.00582	0	0	0	1.65e-38	0	1.13e-09	1.31379e-07	1.74451e-06	0	2.12e-24	0	0	3.04e-83	0	0.00582	0	1.92214e-07	2.02e-64	0	0	0	0	0	0	0	0	0	0	0	0
	2794.39	0.00537	0.00571	0	0	0	1.13e-38	0	1.02e-09	1.17978e-07	1.53221e-06	0	8.62e-25	0	0	2.49e-85	0	0.00571	0	2.60582e-08	1.04e-63	0	0	0	0	0	0	0	0	0	0	0	0
	2792.46	0.00504	0.0056	0	0	0	7.72e-39	0	9.2e-10	1.05892e-07	1.34449e-06	0	3.46e-25	0	0	1.91e-87	0	0.00559	0	2.98e-09	5.3e-63	0	0	0	0	0	0	0	0	0	0	0	0
	2790.53	0.00489	0.00548	0	0	0	5.27e-39	0	8.3e-10	9.49977e-08	1.17868e-06	0	1.38e-25	0	0	1.38e-89	0	0.00548	0	2.87e-10	2.67e-62	0	0	0	0	0	0	0	0	0	0	0	0
	2788.61	0.00515	0.00537	0	0	0	3.59e-39	0	7.49e-10	8.51824e-08	1.03235e-06	0	5.46e-26	0	0	9.43e-92	0	0.00537	0	2.34e-11	1.33e-61	0	0	0	0	0	0	0	0	0	0	0	0
	2786.68	0.00504	0.00526	0	0	0	2.45e-39	0	6.75e-10	7.63437e-08	9.03349e-07	0	2.14e-26	0	0	6.03e-94	0	0.00526	0	1.6e-12	6.61e-61	0	0	0	0	0	0	0	0	0	0	0	0
	2784.75	0.00467	0.00515	0	0	0	1.66e-39	0	6.08e-10	6.83886e-08	7.89732e-07	0	8.33e-27	0	0	3.62e-96	0	0.00515	0	9.31e-14	3.24e-60	0	0	0	0	0	0	0	0	0	0	0	0
	2782.82	0.00438	0.00504	0	0	0	1.13e-39	0	5.48e-10	6.12324e-08	6.89762e-07	0	3.21e-27	0	0	2.04e-98	0	0.00504	0	4.55e-15	1.57e-59	0	0	0	0	0	0	0	0	0	0	0	0
	2780.89	0.00452	0.00493	0	0	0	7.72e-40	0	4.93e-10	5.47982e-08	6.01887e-07	0	1.23e-27	0	0	0	0	0.00493	0	1.87e-16	7.56e-59	0	0	0	0	0	0	0	0	0	0	0	0
	2778.96	0.00476	0.00482	0	0	0	5.24e-40	0	4.44e-10	4.9016e-08	5.24719e-07	0	4.67e-28	0	0	0	0	0.00482	0	6.53e-18	3.6e-58	0	0	0	0	0	0	0	0	0	0	0	0
	2777.04	0.00471	0.00471	0	0	0	3.55e-40	0	4e-10	4.38224e-08	4.57019e-07	0	1.76e-28	0	0	0	0	0.00471	0	1.91e-19	1.69e-57	0	0	0	0	0	0	0	0	0	0	0	0
	2775.11	0.00456	0.0046	0	0	0	2.41e-40	0	3.6e-10	3.91599e-08	3.97683e-07	0	6.57e-29	0	0	0	0	0.0046	0	4.74e-21	7.93e-57	0	0	0	0	0	0	0	0	0	0	0	0
	2773.18	0.0042	0.00449	0	0	0	1.63e-40	0	3.23e-10	3.49763e-08	3.45729e-07	0	2.43e-29	0	0	0	0	0.00449	0	9.91e-23	3.67e-56	0	0	0	0	0	0	0	0	0	0	0	0
	2771.25	0.00409	0.00439	0	0	0	1.1e-40	0	2.91e-10	3.12244e-08	3.00283e-07	0	8.95e-30	0	0	0	0	0.00439	0	1.74e-24	1.68e-55	0	0	0	0	0	0	0	0	0	0	0	0
	2769.32	0.00364	0.00428	0	0	0	7.47e-41	0	2.61e-10	2.78612e-08	2.60568e-07	0	3.26e-30	0	0	0	0	0.00428	0	2.59e-26	7.64e-55	0	0	0	0	0	0	0	0	0	0	0	0
	2767.39	0.00331	0.00417	0	0	0	5.05e-41	0	2.35e-10	2.48481e-08	2.25896e-07	0	1.18e-30	0	0	0	0	0.00417	0	3.26e-28	3.43e-54	0	0	0	0	0	0	0	0	0	0	0	0
	2765.47	0.00361	0.00407	0	0	0	3.4e-41	0	2.11e-10	2.215e-08	1.95655e-07	0	4.23e-31	0	0	0	0	0.00407	0	3.45e-30	1.52e-53	0	0	0	0	0	0	0	0	0	0	0	0
	2763.54	0.00387	0.00397	0	0	0	2.29e-41	0	1.89e-10	1.97352e-08	1.69305e-07	0	1.5e-31	0	0	0	0	0.00397	0	3.08e-32	6.74e-53	0	0	0	0	0	0	0	0	0	0	0	0
	2761.61	0.00405	0.00387	0	0	0	1.54e-41	0	1.7e-10	1.7575e-08	1.46367e-07	0	5.31e-32	0	0	0	0	0.00387	0	2.32e-34	2.94e-52	0	0	0	0	0	0	0	0	0	0	0	0
	2759.68	0.00405	0.00377	0	0	0	1.04e-41	0	1.53e-10	1.56436e-08	1.26419e-07	0	1.86e-32	0	0	0	0	0.00377	0	1.47e-36	1.27e-51	0	0	0	0	0	0	0	0	0	0	0	0
	2757.75	0.00371	0.00367	0	0	0	7.01e-42	0	1.37e-10	1.39177e-08	1.09088e-07	0	6.46e-33	0	0	0	0	0.00367	0	7.9e-39	5.46e-51	0	0	0	0	0	0	0	0	0	0	0	0
	2755.82	0.00374	0.00357	0	0	0	4.71e-42	0	1.23e-10	1.23761e-08	9.4046e-08	0	2.22e-33	0	0	0	0	0.00357	0	3.57e-41	2.31e-50	0	0	0	0	0	0	0	0	0	0	0	0
	2753.89	0.00358	0.00347	0	0	0	3.16e-42	0	1.1e-10	1.09998e-08	8.10024e-08	0	7.61e-34	0	0	0	0	0.00347	0	1.36e-43	9.74e-50	0	0	0	0	0	0	0	0	0	0	0	0
	2751.97	0.00363	0.00338	0	0	0	2.12e-42	0	9.89e-11	9.77e-09	6.97029e-08	0	2.58e-34	0	0	0	0	0.00338	0	4.39e-46	4.05e-49	0	0	0	0	0	0	0	0	0	0	0	0
	2750.04	0.00363	0.00328	0	0	0	1.42e-42	0	8.87e-11	8.67e-09	5.99239e-08	0	8.67e-35	0	0	0	0	0.00328	0	1.19e-48	1.67e-48	0	0	0	0	0	0	0	0	0	0	0	0
	2748.11	0.00362	0.00319	0	0	0	9.53e-43	0	7.94e-11	7.7e-09	5.14689e-08	0	2.89e-35	0	0	0	0	0.00319	0	2.73e-51	6.83e-48	0	0	0	0	0	0	0	0	0	0	0	0
	2746.18	0.00355	0.0031	0	0	0	6.37e-43	0	7.11e-11	6.83e-09	4.41658e-08	0	9.57e-36	0	0	0	0	0.0031	0	5.28e-54	2.76e-47	0	0	0	0	0	0	0	0	0	0	0	0
	2744.25	0.00348	0.00301	0	0	0	4.26e-43	0	6.37e-11	6.05e-09	3.78637e-08	0	3.14e-36	0	0	0	0	0.00301	0	8.61e-57	1.1e-46	0	0	0	0	0	0	0	0	0	0	0	0
	2742.32	0.0033	0.00292	0	0	0	2.84e-43	0	5.7e-11	5.36e-09	3.24306e-08	0	1.02e-36	0	0	0	0	0.00292	0	1.18e-59	4.39e-46	0	0	0	0	0	0	0	0	0	0	0	0
	2740.39	0.00298	0.00283	0	0	0	1.89e-43	0	5.1e-11	4.75e-09	2.77513e-08	0	3.29e-37	0	0	0	0	0.00283	0	1.37e-62	1.72e-45	0	0	0	0	0	0	0	0	0	0	0	0
	2738.47	0.00273	0.00275	0	0	0	1.26e-43	0	4.56e-11	4.2e-09	2.37251e-08	0	1.05e-37	0	0	0	0	0.00275	0	1.34e-65	6.72e-45	0	0	0	0	0	0	0	0	0	0	0	0
	2736.54	0.00259	0.00267	0	0	0	8.43e-44	0	4.08e-11	3.72e-09	2.02641e-08	0	3.35e-38	0	0	0	0	0.00267	0	1.11e-68	2.59e-44	0	0	0	0	0	0	0	0	0	0	0	0
	2734.61	0.00264	0.00258	0	0	0	5.61e-44	0	3.64e-11	3.29e-09	1.72919e-08	0	1.05e-38	0	0	0	0	0.00258	0	7.75e-72	9.91e-44	0	0	0	0	0	0	0	0	0	0	0	0
	2732.68	0.00252	0.0025	0	0	0	3.73e-44	0	3.25e-11	2.91e-09	1.4742e-08	0	3.3e-39	0	0	0	0	0.0025	0	4.56e-75	3.74e-43	0	0	0	0	0	0	0	0	0	0	0	0
	2730.75	0.0022	0.00242	0	0	0	2.48e-44	0	2.91e-11	2.57e-09	1.25563e-08	0	1.02e-39	0	0	0	0	0.00242	0	2.26e-78	1.4e-42	0	0	0	0	0	0	0	0	0	0	0	0
	2728.82	0.00242	0.00235	0	0	0	1.64e-44	0	2.59e-11	2.27e-09	1.06848e-08	0	3.15e-40	0	0	0	0	0.00235	0	9.47e-82	5.21e-42	0	0	0	0	0	0	0	0	0	0	0	0
	2726.89	0.00265	0.00227	0	0	0	1.09e-44	0	2.32e-11	2e-09	9.08e-09	0	9.61e-41	0	0	0	0	0.00227	0	3.34e-85	1.91e-41	0	0	0	0	0	0	0	0	0	0	0	0
	2724.97	0.00256	0.0022	0	0	0	7.23e-45	0	2.07e-11	1.76e-09	7.71e-09	0	2.9e-41	0	0	0	0	0.0022	0	9.96e-89	6.97e-41	0	0	0	0	0	0	0	0	0	0	0	0
	2723.04	0.00237	0.00212	0	0	0	4.78e-45	0	1.84e-11	1.56e-09	6.54e-09	0	8.73e-42	0	0	0	0	0.00212	0	2.5e-92	2.51e-40	0	0	0	0	0	0	0	0	0	0	0	0
	2721.11	0.00252	0.00205	0	0	0	3.16e-45	0	1.64e-11	1.37e-09	5.55e-09	0	2.59e-42	0	0	0	0	0.00205	0	5.3e-96	8.98e-40	0	0	0	0	0	0	0	0	0	0	0	0
	2719.18	0.00246	0.00198	0	0	0	2.09e-45	0	1.46e-11	1.21e-09	4.7e-09	0	7.67e-43	0	0	0	0	0.00198	0	0	3.17e-39	0	0	0	0	0	0	0	0	0	0	0	0
	2717.25	0.00221	0.00192	0	0	0	1.38e-45	0	1.3e-11	1.06e-09	3.97e-09	0	2.24e-43	0	0	0	0	0.00192	0	0	1.11e-38	0	0	0	0	0	0	0	0	0	0	0	0
	2715.32	0.00198	0.00185	0	0	0	9.11e-46	0	1.16e-11	9.39e-10	3.36e-09	0	6.53e-44	0	0	0	0	0.00185	0	0	3.86e-38	0	0	0	0	0	0	0	0	0	0	0	0
	2713.4	0.00161	0.00179	0	0	0	6.01e-46	0	1.03e-11	8.26e-10	2.84e-09	0	1.88e-44	0	0	0	0	0.00179	0	0	1.32e-37	0	0	0	0	0	0	0	0	0	0	0	0
	2711.47	0.00153	0.00172	0	0	0	3.95e-46	0	9.25e-12	7.26e-10	2.39e-09	0	5.38e-45	0	0	0	0	0.00172	0	0	4.51e-37	0	0	0	0	0	0	0	0	0	0	0	0
	2709.54	0.00158	0.00166	0	0	0	2.6e-46	0	8.23e-12	6.38e-10	2.02e-09	0	1.52e-45	0	0	0	0	0.00166	0	0	1.52e-36	0	0	0	0	0	0	0	0	0	0	0	0
	2707.61	0.00162	0.0016	0	0	0	1.71e-46	0	7.33e-12	5.6e-10	1.7e-09	0	4.29e-46	0	0	0	0	0.0016	0	0	5.08e-36	0	0	0	0	0	0	0	0	0	0	0	0
	2705.68	0.00165	0.00154	0	0	0	1.12e-46	0	6.52e-12	4.92e-10	1.43e-09	0	1.19e-46	0	0	0	0	0.00154	0	0	1.68e-35	0	0	0	0	0	0	0	0	0	0	0	0
	2703.75	0.0015	0.00149	0	0	0	7.37e-47	0	5.8e-12	4.32e-10	1.2e-09	0	3.31e-47	0	0	0	0	0.00149	0	0	5.5e-35	0	0	0	0	0	0	0	0	0	0	0	0
	2701.82	0.00134	0.00143	0	0	0	4.83e-47	0	5.15e-12	3.78e-10	1.01e-09	0	9.1e-48	0	0	0	0	0.00143	0	0	1.78e-34	0	0	0	0	0	0	0	0	0	0	0	0
	2699.9	0.00144	0.00138	0	0	0	3.16e-47	0	4.58e-12	3.32e-10	8.48e-10	0	2.47e-48	0	0	0	0	0.00138	0	0	5.74e-34	0	0	0	0	0	0	0	0	0	0	0	0
	2697.97	0.00128	0.00133	0	0	0	2.07e-47	0	4.07e-12	2.91e-10	7.11e-10	0	6.69e-49	0	0	0	0	0.00133	0	0	1.82e-33	0	0	0	0	0	0	0	0	0	0	0	0
	2696.04	0.00107	0.00128	0	0	0	1.35e-47	0	3.61e-12	2.54e-10	5.96e-10	0	1.79e-49	0	0	0	0	0.00128	0	0	5.76e-33	0	0	0	0	0	0	0	0	0	0	0	0
	2694.11	0.00103	0.00123	0	0	0	8.86e-48	0	3.21e-12	2.23e-10	4.98e-10	0	4.77e-50	0	0	0	0	0.00123	0	0	1.79e-32	0	0	0	0	0	0	0	0	0	0	0	0
	2692.18	0.00125	0.00118	0	0	0	5.78e-48	0	2.85e-12	1.95e-10	4.17e-10	0	1.25e-50	0	0	0	0	0.00118	0	0	5.56e-32	0	0	0	0	0	0	0	0	0	0	0	0
	2690.25	0.00153	0.00113	0	0	0	3.77e-48	0	2.53e-12	1.7e-10	3.48e-10	0	3.28e-51	0	0	0	0	0.00113	0	0	1.7e-31	0	0	0	0	0	0	0	0	0	0	0	0
	2688.32	0.00143	0.00109	0	0	0	2.45e-48	0	2.24e-12	1.49e-10	2.9e-10	0	8.53e-52	0	0	0	0	0.00109	0	0	5.17e-31	0	0	0	0	0	0	0	0	0	0	0	0
	2686.4	0.00107	0.00104	0	0	0	1.6e-48	0	1.99e-12	1.3e-10	2.42e-10	0	2.19e-52	0	0	0	0	0.00104	0	0	1.55e-30	0	0	0	0	0	0	0	0	0	0	0	0
	2684.47	0.000728785	0.001	0	0	0	1.04e-48	0	1.76e-12	1.13e-10	2.01e-10	0	5.6e-53	0	0	0	0	0.001	0	0	4.62e-30	0	0	0	0	0	0	0	0	0	0	0	0
	2682.54	0.000716826	0.000962055	0	0	0	6.76e-49	0	1.56e-12	9.93e-11	1.67e-10	0	1.41e-53	0	0	0	0	0.000962055	0	0	1.36e-29	0	0	0	0	0	0	0	0	0	0	0	0
	2680.61	0.00074404	0.000922575	0	0	0	4.39e-49	0	1.38e-12	8.67e-11	1.39e-10	0	3.56e-54	0	0	0	0	0.000922575	0	0	3.98e-29	0	0	0	0	0	0	0	0	0	0	0	0
	2678.68	0.000850494	0.000884379	0	0	0	2.84e-49	0	1.22e-12	7.56e-11	1.15e-10	0	8.87e-55	0	0	0	0	0.000884379	0	0	1.15e-28	0	0	0	0	0	0	0	0	0	0	0	0
	2676.75	0.000702532	0.000847442	0	0	0	1.84e-49	0	1.08e-12	6.58e-11	9.62e-11	0	2.19e-55	0	0	0	0	0.000847442	0	0	3.29e-28	0	0	0	0	0	0	0	0	0	0	0	0
	2674.83	0.000592629	0.00081174	0	0	0	1.19e-49	0	9.61e-13	5.73e-11	7.97e-11	0	5.37e-56	0	0	0	0	0.00081174	0	0	9.35e-28	0	0	0	0	0	0	0	0	0	0	0	0
	2672.9	0.000582362	0.000777246	0	0	0	7.73e-50	0	8.51e-13	4.99e-11	6.6e-11	0	1.3e-56	0	0	0	0	0.000777246	0	0	2.62e-27	0	0	0	0	0	0	0	0	0	0	0	0
	2670.97	0.000591895	0.000743936	0	0	0	5e-50	0	7.52e-13	4.34e-11	5.46e-11	0	3.14e-57	0	0	0	0	0.000743935	0	0	7.31e-27	0	0	0	0	0	0	0	0	0	0	0	0
	2669.04	0.000546103	0.000711782	0	0	0	3.23e-50	0	6.65e-13	3.78e-11	4.52e-11	0	7.53e-58	0	0	0	0	0.000711782	0	0	2.01e-26	0	0	0	0	0	0	0	0	0	0	0	0
	2667.11	0.000370925	0.00068076	0	0	0	2.08e-50	0	5.88e-13	3.28e-11	3.73e-11	0	1.78e-58	0	0	0	0	0.00068076	0	0	5.5e-26	0	0	0	0	0	0	0	0	0	0	0	0
	2665.18	0.000464885	0.000650842	0	0	0	1.34e-50	0	5.2e-13	2.85e-11	3.08e-11	0	4.2e-59	0	0	0	0	0.000650842	0	0	1.48e-25	0	0	0	0	0	0	0	0	0	0	0	0
	2663.26	0.000501232	0.000622003	0	0	0	8.66e-51	0	4.59e-13	2.48e-11	2.54e-11	0	9.82e-60	0	0	0	0	0.000622003	0	0	3.98e-25	0	0	0	0	0	0	0	0	0	0	0	0
	2661.33	0.000271244	0.000594216	0	0	0	5.57e-51	0	4.05e-13	2.15e-11	2.09e-11	0	2.27e-60	0	0	0	0	0.000594216	0	0	1.05e-24	0	0	0	0	0	0	0	0	0	0	0	0
	2659.4	0.000245446	0.000567455	0	0	0	3.58e-51	0	3.58e-13	1.86e-11	1.72e-11	0	5.22e-61	0	0	0	0	0.000567455	0	0	2.77e-24	0	0	0	0	0	0	0	0	0	0	0	0
	2657.47	0.000271974	0.000541693	0	0	0	2.3e-51	0	3.16e-13	1.62e-11	1.41e-11	0	1.19e-61	0	0	0	0	0.000541693	0	0	7.22e-24	0	0	0	0	0	0	0	0	0	0	0	0
	2655.54	-0.000109753	0.000516904	0	0	0	1.47e-51	0	2.79e-13	1.4e-11	1.16e-11	0	2.69e-62	0	0	0	0	0.000516904	0	0	1.86e-23	0	0	0	0	0	0	0	0	0	0	0	0
	2653.61	-0.000104243	0.000493062	0	0	0	9.48e-52	0	2.46e-13	1.21e-11	9.54e-12	0	6.03e-63	0	0	0	0	0.000493062	0	0	4.75e-23	0	0	0	0	0	0	0	0	0	0	0	0
	2651.68	7.38157e-05	0.000470142	0	0	0	6.07e-52	0	2.17e-13	1.05e-11	7.82e-12	0	1.34e-63	0	0	0	0	0.000470142	0	0	1.2e-22	0	0	0	0	0	0	0	0	0	0	0	0
	2649.76	6.98825e-05	0.000448116	0	0	0	3.88e-52	0	1.91e-13	9.12e-12	6.4e-12	0	2.95e-64	0	0	0	0	0.000448116	0	0	3.01e-22	0	0	0	0	0	0	0	0	0	0	0	0
	2647.83	0.000158009	0.000426961	0	0	0	2.48e-52	0	1.68e-13	7.89e-12	5.24e-12	0	6.47e-65	0	0	0	0	0.00042696	0	0	7.46e-22	0	0	0	0	0	0	0	0	0	0	0	0
	2645.9	0.000132686	0.000406649	0	0	0	1.59e-52	0	1.48e-13	6.82e-12	4.28e-12	0	1.4e-65	0	0	0	0	0.000406649	0	0	1.83e-21	0	0	0	0	0	0	0	0	0	0	0	0
	2643.97	-7.22043e-05	0.000387157	0	0	0	1.01e-52	0	1.3e-13	5.9e-12	3.5e-12	0	3.02e-66	0	0	0	0	0.000387157	0	0	4.46e-21	0	0	0	0	0	0	0	0	0	0	0	0
	2642.04	-0.00014415	0.000368459	0	0	0	6.47e-53	0	1.15e-13	5.09e-12	2.85e-12	0	6.45e-67	0	0	0	0	0.000368459	0	0	1.07e-20	0	0	0	0	0	0	0	0	0	0	0	0
	2640.11	-0.000200494	0.00035053	0	0	0	4.12e-53	0	1.01e-13	4.4e-12	2.33e-12	0	1.36e-67	0	0	0	0	0.00035053	0	0	2.56e-20	0	0	0	0	0	0	0	0	0	0	0	0
	2638.18	-0.000141522	0.000333348	0	0	0	2.62e-53	0	8.91e-14	3.79e-12	1.89e-12	0	2.87e-68	0	0	0	0	0.000333348	0	0	6.06e-20	0	0	0	0	0	0	0	0	0	0	0	0
	2636.26	0.000307838	0.000316887	0	0	0	1.67e-53	0	7.84e-14	3.27e-12	1.54e-12	0	5.98e-69	0	0	0	0	0.000316887	0	0	1.42e-19	0	0	0	0	0	0	0	0	0	0	0	0
	2634.33	0.000523176	0.000301125	0	0	0	1.06e-53	0	6.89e-14	2.82e-12	1.25e-12	0	1.23e-69	0	0	0	0	0.000301125	0	0	3.29e-19	0	0	0	0	0	0	0	0	0	0	0	0
	2632.4	0.000583229	0.000286038	0	0	0	6.75e-54	0	6.06e-14	2.43e-12	1.02e-12	0	2.53e-70	0	0	0	0	0.000286038	0	0	7.57e-19	0	0	0	0	0	0	0	0	0	0	0	0
	2630.47	0.00060139	0.000271604	0	0	0	4.28e-54	0	5.32e-14	2.09e-12	8.27e-13	0	5.16e-71	0	0	0	0	0.000271604	0	0	1.72e-18	0	0	0	0	0	0	0	0	0	0	0	0
	2628.54	0.000313005	0.0002578	0	0	0	2.71e-54	0	4.68e-14	1.8e-12	6.71e-13	0	1.04e-71	0	0	0	0	0.0002578	0	0	3.88e-18	0	0	0	0	0	0	0	0	0	0	0	0
	2626.61	3.1285e-05	0.000244605	0	0	0	1.72e-54	0	4.11e-14	1.55e-12	5.43e-13	0	2.08e-72	0	0	0	0	0.000244605	0	0	8.66e-18	0	0	0	0	0	0	0	0	0	0	0	0
	2624.68	0.000185528	0.000231997	0	0	0	1.09e-54	0	3.6e-14	1.33e-12	4.39e-13	0	4.14e-73	0	0	0	0	0.000231997	0	0	1.91e-17	0	0	0	0	0	0	0	0	0	0	0	0
	2622.76	0.00038415	0.000219955	0	0	0	6.89e-55	0	3.16e-14	1.14e-12	3.55e-13	0	8.15e-74	0	0	0	0	0.000219955	0	0	4.19e-17	0	0	0	0	0	0	0	0	0	0	0	0
	2620.83	0.000472094	0.00020846	0	0	0	4.35e-55	0	2.77e-14	9.87e-13	2.87e-13	0	1.59e-74	0	0	0	0	0.00020846	0	0	9.09e-17	0	0	0	0	0	0	0	0	0	0	0	0
	2618.9	0.000627272	0.000197489	0	0	0	2.74e-55	0	2.43e-14	8.47e-13	2.31e-13	0	3.08e-75	0	0	0	0	0.000197489	0	0	1.95e-16	0	0	0	0	0	0	0	0	0	0	0	0
	2616.97	0.000879724	0.000187026	0	0	0	1.73e-55	0	2.13e-14	7.27e-13	1.86e-13	0	5.92e-76	0	0	0	0	0.000187026	0	0	4.15e-16	0	0	0	0	0	0	0	0	0	0	0	0
	2615.04	0.000982119	0.000177049	0	0	0	1.09e-55	0	1.87e-14	6.24e-13	1.5e-13	0	1.13e-76	0	0	0	0	0.000177049	0	0	8.75e-16	0	0	0	0	0	0	0	0	0	0	0	0
	2613.11	0.000546961	0.000167541	0	0	0	6.87e-56	0	1.64e-14	5.35e-13	1.21e-13	0	2.13e-77	0	0	0	0	0.000167541	0	0	1.82e-15	0	0	0	0	0	0	0	0	0	0	0	0
	2611.18	0.000219014	0.000158483	0	0	0	4.32e-56	0	1.43e-14	4.58e-13	9.74e-14	0	4e-78	0	0	0	0	0.000158483	0	0	3.77e-15	0	0	0	0	0	0	0	0	0	0	0	0
	2609.26	0.000395616	0.000149858	0	0	0	2.71e-56	0	1.25e-14	3.93e-13	7.82e-14	0	7.46e-79	0	0	0	0	0.000149858	0	0	7.73e-15	0	0	0	0	0	0	0	0	0	0	0	0
	2607.33	0.00052801	0.000141649	0	0	0	1.7e-56	0	1.1e-14	3.36e-13	6.27e-14	0	1.37e-79	0	0	0	0	0.000141649	0	0	1.56e-14	1.8e-97	0	0	0	0	0	0	0	0	0	0	0
	2605.4	0.000543508	0.000133838	0	0	0	1.07e-56	0	9.64e-15	2.88e-13	5.03e-14	0	2.52e-80	0	0	0	0	0.000133838	0	0	3.14e-14	3.8e-96	0	0	0	0	0	0	0	0	0	0	0
	2603.47	0.000646878	0.00012641	0	0	0	6.71e-57	0	8.43e-15	2.46e-13	4.03e-14	0	4.57e-81	0	0	0	0	0.00012641	0	0	6.26e-14	7.86e-95	0	0	0	0	0	0	0	0	0	0	0
	2601.54	0.00096772	0.000119349	0	0	0	4.2e-57	0	7.37e-15	2.1e-13	3.22e-14	0	8.24e-82	0	0	0	0	0.000119349	0	0	1.23e-13	1.58e-93	0	0	0	0	0	0	0	0	0	0	0
	2599.61	0.00131	0.00011264	0	0	0	2.63e-57	0	6.45e-15	1.8e-13	2.58e-14	0	1.47e-82	0	0	0	0	0.00011264	0	0	2.4e-13	3.14e-92	0	0	0	0	0	0	0	0	0	0	0
	2597.69	0.00164	0.000106267	0	0	0	1.64e-57	0	5.63e-15	1.53e-13	2.06e-14	0	2.61e-83	0	0	0	0	0.000106267	0	0	4.65e-13	6.08e-91	0	0	0	0	0	0	0	0	0	0	0
	2595.76	0.00194	0.000100217	0	0	0	1.02e-57	0	4.92e-15	1.31e-13	1.64e-14	0	4.58e-84	0	0	0	0	0.000100217	0	0	8.91e-13	1.15e-89	0	0	0	0	0	0	0	0	0	0	0
	2593.83	0.00147	9.44754e-05	0	0	0	6.41e-58	0	4.3e-15	1.12e-13	1.31e-14	0	8e-85	0	0	0	0	9.44754e-05	0	0	1.68e-12	2.13e-88	0	0	0	0	0	0	0	0	0	0	0
	2591.9	0.00101	8.90289e-05	0	0	0	3.99e-58	0	3.75e-15	9.55e-14	1.04e-14	0	1.38e-85	0	0	0	0	8.90289e-05	0	0	3.17e-12	3.87e-87	0	0	0	0	0	0	0	0	0	0	0
	2589.97	0.000681038	8.38646e-05	0	0	0	2.49e-58	0	3.28e-15	8.14e-14	8.31e-15	0	2.37e-86	0	0	0	0	8.38646e-05	0	0	5.9e-12	6.88e-86	0	0	0	0	0	0	0	0	0	0	0
	2588.04	0.000340056	7.89698e-05	0	0	0	1.55e-58	0	2.86e-15	6.94e-14	6.6e-15	0	4.04e-87	0	0	0	0	7.89698e-05	0	0	1.08e-11	1.19e-84	0	0	0	0	0	0	0	0	0	0	0
	2586.11	4.18921e-05	7.43325e-05	0	0	0	9.64e-59	0	2.49e-15	5.91e-14	5.24e-15	0	6.82e-88	0	0	0	0	7.43325e-05	0	0	1.98e-11	2.03e-83	0	0	0	0	0	0	0	0	0	0	0
	2584.19	5.84107e-05	6.99409e-05	0	0	0	5.99e-59	0	2.17e-15	5.03e-14	4.16e-15	0	1.14e-88	0	0	0	0	6.99409e-05	0	0	3.58e-11	3.39e-82	0	0	0	0	0	0	0	0	0	0	0
	2582.26	6.7777e-05	6.57838e-05	0	0	0	3.72e-59	0	1.89e-15	4.28e-14	3.3e-15	0	1.89e-89	0	0	0	0	6.57837e-05	0	0	6.41e-11	5.52e-81	0	0	0	0	0	0	0	0	0	0	0
	2580.33	1.18464e-05	6.18503e-05	0	0	0	2.3e-59	0	1.65e-15	3.64e-14	2.61e-15	0	3.12e-90	0	0	0	0	6.18502e-05	0	0	1.13e-10	8.81e-80	0	0	0	0	0	0	0	0	0	0	0
	2578.4	0.000121937	5.813e-05	0	0	0	1.42e-59	0	1.44e-15	3.09e-14	2.07e-15	0	5.1e-91	0	0	0	0	5.81298e-05	0	0	1.99e-10	1.37e-78	0	0	0	0	0	0	0	0	0	0	0
	2576.47	6.46897e-06	5.46127e-05	0	0	0	8.85e-60	0	1.25e-15	2.63e-14	1.63e-15	0	8.28e-92	0	0	0	0	5.46124e-05	0	0	3.47e-10	2.1e-77	0	0	0	0	0	0	0	0	0	0	0
	2574.54	-8.06432e-05	5.12889e-05	0	0	0	5.47e-60	0	1.09e-15	2.23e-14	1.29e-15	0	1.33e-92	0	0	0	0	5.12883e-05	0	0	5.98e-10	3.14e-76	0	0	0	0	0	0	0	0	0	0	0
	2572.61	0.000211229	4.81493e-05	0	0	0	3.38e-60	0	9.51e-16	1.89e-14	1.02e-15	0	2.12e-93	0	0	0	0	4.81483e-05	0	0	1.02e-09	4.59e-75	0	0	0	0	0	0	0	0	0	0	0
	2570.69	0.000286803	4.51851e-05	0	0	0	2.09e-60	0	8.28e-16	1.6e-14	8.04e-16	0	3.36e-94	0	0	0	0	4.51834e-05	0	0	1.72e-09	6.58e-74	0	0	0	0	0	0	0	0	0	0	0
	2568.76	0.000308056	4.23878e-05	0	0	0	1.28e-60	0	7.2e-16	1.36e-14	6.33e-16	0	5.27e-95	0	0	0	0	4.23849e-05	0	0	2.88e-09	9.23e-73	0	0	0	0	0	0	0	0	0	0	0
	2566.83	0.000420511	3.97495e-05	0	0	0	7.94e-61	0	6.26e-16	1.15e-14	4.98e-16	0	8.2e-96	0	0	0	0	3.97447e-05	0	0	4.79e-09	1.26e-71	0	0	0	0	0	0	0	0	0	0	0
	2564.9	0.000443119	3.72626e-05	0	0	0	4.89e-61	0	5.44e-16	9.78e-15	3.92e-16	0	1.26e-96	0	0	0	0	3.72547e-05	0	0	7.86e-09	1.7e-70	0	0	0	0	0	0	0	0	0	0	0
	2562.97	0.000295538	3.49203e-05	0	0	0	3.01e-61	0	4.73e-16	8.28e-15	3.07e-16	0	1.94e-97	0	0	0	0	3.49075e-05	0	0	1.27936e-08	2.23e-69	0	0	0	0	0	0	0	0	0	0	0
	2561.04	0.000273845	3.27164e-05	0	0	0	1.85e-61	0	4.11e-16	7.01e-15	2.41e-16	0	2.94e-98	0	0	0	0	3.26958e-05	0	0	2.06076e-08	2.87e-68	0	0	0	0	0	0	0	0	0	0	0
	2559.12	1.80891e-05	3.06454e-05	0	0	0	1.13e-61	0	3.57e-16	5.93e-15	1.89e-16	0	0	0	0	0	0	3.06126e-05	0	0	3.28772e-08	3.61e-67	0	0	0	0	0	0	0	0	0	0	0
	2557.19	-0.000238539	2.87031e-05	0	0	0	6.98e-62	0	3.1e-16	5.01e-15	1.48e-16	0	0	0	0	0	0	2.86512e-05	0	0	5.19513e-08	4.45e-66	0	0	0	0	0	0	0	0	0	0	0
	2555.26	-0.000224305	2.68866e-05	0	0	0	4.28e-62	0	2.69e-16	4.23e-15	1.16e-16	0	0	0	0	0	0	2.68053e-05	0	0	8.13079e-08	5.37e-65	0	0	0	0	0	0	0	0	0	0	0
	2553.33	5.39101e-05	2.51948e-05	0	0	0	2.62e-62	0	2.33e-16	3.57e-15	9.08e-17	0	0	0	0	0	0	2.50688e-05	0	0	1.26038e-07	6.33e-64	0	0	0	0	0	0	0	0	0	0	0
	2551.4	0.000225161	2.36294e-05	0	0	0	1.6e-62	0	2.02e-16	3.02e-15	7.09e-17	0	0	0	0	0	0	2.34358e-05	0	0	1.93511e-07	7.31e-63	0	0	0	0	0	0	0	0	0	0	0
	2549.47	-4.91801e-05	2.21952e-05	0	0	0	9.81e-63	0	1.75e-16	2.54e-15	5.53e-17	0	0	0	0	0	0	2.1901e-05	0	0	2.94269e-07	8.27e-62	0	0	0	0	0	0	0	0	0	0	0
	2547.55	-0.000235393	2.09021e-05	0	0	0	5.99e-63	0	1.52e-16	2.15e-15	4.31e-17	0	0	0	0	0	0	2.04588e-05	0	0	4.43217e-07	9.15e-61	0	0	0	0	0	0	0	0	0	0	0
	2545.62	-6.1333e-05	1.97656e-05	0	0	0	3.66e-63	0	1.31e-16	1.81e-15	3.36e-17	0	0	0	0	0	0	1.91044e-05	0	0	6.61184e-07	9.9e-60	0	0	0	0	0	0	0	0	0	0	0
	2543.69	2.64901e-05	1.88098e-05	0	0	0	2.23e-63	0	1.14e-16	1.52e-15	2.61e-17	0	0	0	0	0	0	1.78329e-05	0	0	9.76927e-07	1.04e-58	0	0	0	0	0	0	0	0	0	0	0
	2541.76	0.000251404	1.80693e-05	0	0	0	1.36e-63	0	9.9e-17	1.28e-15	2.03e-17	0	0	0	0	0	0	1.66397e-05	0	0	1.42967e-06	1.08e-57	0	0	0	0	0	0	0	0	0	0	0
	2539.83	0.000346529	1.75926e-05	0	0	0	8.28e-64	0	8.57e-17	1.08e-15	1.58e-17	0	0	0	0	0	0	1.55204e-05	0	0	2.07226e-06	1.1e-56	0	0	0	0	0	0	0	0	0	0	0
	2537.9	0.00040385	1.74459e-05	0	0	0	5.04e-64	0	7.41e-17	9.1e-16	1.22e-17	0	0	0	0	0	0	1.44709e-05	0	0	2.97499e-06	1.09e-55	0	0	0	0	0	0	0	0	0	0	0
	2535.97	0.000349611	1.77174e-05	0	0	0	3.06e-64	0	6.41e-17	7.65e-16	9.5e-18	0	0	0	0	0	0	1.34872e-05	0	0	4.23021e-06	1.06e-54	0	0	0	0	0	0	0	0	0	0	0
	2534.05	9.25898e-05	1.85233e-05	0	0	0	1.86e-64	0	5.55e-17	6.43e-16	7.36e-18	0	0	0	0	0	0	1.25657e-05	0	0	5.9576e-06	1.01e-53	0	0	0	0	0	0	0	0	0	0	0
	2532.12	-4.58588e-05	2.00129e-05	0	0	0	1.12e-64	0	4.8e-17	5.4e-16	5.7e-18	0	0	0	0	0	0	1.17026e-05	0	0	8.31027e-06	9.45e-53	0	0	0	0	0	0	0	0	0	0	0
	2530.19	-0.000199418	2.23761e-05	0	0	0	6.84e-65	0	4.14e-17	4.53e-16	4.4e-18	0	0	0	0	0	0	1.08947e-05	0	0	1.14814e-05	8.61e-52	0	0	0	0	0	0	0	0	0	0	0
	2528.26	-3.22887e-05	2.58498e-05	0	0	0	4.14e-65	0	3.58e-17	3.8e-16	3.4e-18	0	0	0	0	0	0	1.01388e-05	0	0	1.5711e-05	7.68e-51	0	0	0	0	0	0	0	0	0	0	0
	2526.33	3.32773e-05	3.07253e-05	0	0	0	2.5e-65	0	3.09e-17	3.19e-16	2.62e-18	0	0	0	0	0	0	9.43165e-06	0	0	2.12937e-05	6.71e-50	0	0	0	0	0	0	0	0	0	0	0
	2524.4	-4.82488e-05	3.7355e-05	0	0	0	1.51e-65	0	2.67e-17	2.67e-16	2.02e-18	0	0	0	0	0	0	8.77052e-06	0	0	2.85845e-05	5.73e-49	0	0	0	0	0	0	0	0	0	0	0
	2522.47	-7.93424e-05	4.6158e-05	0	0	0	9.16e-66	0	2.3e-17	2.24e-16	1.56e-18	0	0	0	0	0	0	8.15264e-06	0	0	3.80053e-05	4.79e-48	0	0	0	0	0	0	0	0	0	0	0
	2520.55	0.000284768	5.7624e-05	0	0	0	5.52e-66	0	1.99e-17	1.88e-16	1.2e-18	0	0	0	0	0	0	7.57542e-06	0	0	5.00486e-05	3.92e-47	0	0	0	0	0	0	0	0	0	0	0
	2518.62	0.000692272	7.23155e-05	0	0	0	3.33e-66	0	1.71e-17	1.57e-16	9.23e-19	0	0	0	0	0	0	7.03638e-06	0	0	6.52791e-05	3.14e-46	0	0	0	0	0	0	0	0	0	0	0
	2516.69	0.000627438	9.08647e-05	0	0	0	2e-66	0	1.48e-17	1.31e-16	7.09e-19	0	0	0	0	0	0	6.53322e-06	0	0	8.43315e-05	2.46e-45	0	0	0	0	0	0	0	0	0	0	0
	2514.76	0.000494112	0.000113968	0	0	0	1.2e-66	0	1.27e-17	1.1e-16	5.44e-19	0	0	0	0	0	0	6.06374e-06	0	0	0.000107905	1.89e-44	0	0	0	0	0	0	0	0	0	0	0
	2512.83	0.000628328	0.000142375	0	0	0	7.27e-67	0	1.1e-17	9.21e-17	4.17e-19	0	0	0	0	0	0	5.62586e-06	0	0	0.000136749	1.41e-43	0	0	0	0	0	0	0	0	0	0	0
	2510.9	0.000464006	0.000176867	0	0	0	4.36e-67	0	9.49e-18	7.69e-17	3.19e-19	0	0	0	0	0	0	5.21761e-06	0	0	0.000171649	1.04e-42	0	0	0	0	0	0	0	0	0	0	0
	2508.97	0.000639655	0.000218236	0	0	0	2.62e-67	0	8.18e-18	6.42e-17	2.44e-19	0	0	0	0	0	0	4.83715e-06	0	0	0.000213399	7.5e-42	0	0	0	0	0	0	0	0	0	0	0
	2507.05	0.000922187	0.000267254	0	0	0	1.57e-67	0	7.04e-18	5.36e-17	1.87e-19	0	0	0	0	0	0	4.48273e-06	0	0	0.000262772	5.28e-41	0	0	0	0	0	0	0	0	0	0	0
	2505.12	0.000566332	0.000324631	0	0	0	9.42e-68	0	6.06e-18	4.47e-17	1.42e-19	0	0	0	0	0	0	4.1527e-06	0	0	0.000320478	3.64e-40	0	0	0	0	0	0	0	0	0	0	0
	2503.19	0.00024953	0.000390971	0	0	0	5.64e-68	0	5.22e-18	3.73e-17	1.09e-19	0	0	0	0	0	0	3.84551e-06	0	0	0.000387126	2.45e-39	0	0	0	0	0	0	0	0	0	0	0
	2501.26	0.000191871	0.000466729	0	0	0	3.37e-68	0	4.49e-18	3.11e-17	8.31e-20	0	0	0	0	0	0	3.55969e-06	0	0	0.000463169	1.62e-38	0	0	0	0	0	0	0	0	0	0	0
	2499.33	0.000548244	0.000552154	0	0	0	2.01e-68	0	3.86e-18	2.59e-17	6.33e-20	0	0	0	0	0	0	3.29386e-06	0	0	0.00054886	1.04e-37	0	0	0	0	0	0	0	0	0	0	0
	2497.4	0.00081702	0.000647242	0	0	0	1.2e-68	0	3.32e-18	2.15e-17	4.81e-20	0	0	0	0	0	0	3.04673e-06	0	0	0.000644195	6.61e-37	0	0	0	0	0	0	0	0	0	0	0
	2495.47	0.000887082	0.000751688	0	0	0	7.19e-69	0	2.85e-18	1.79e-17	3.66e-20	0	0	0	0	0	0	2.81707e-06	0	0	0.000748871	4.09e-36	0	0	0	0	0	0	0	0	0	0	0
	2493.55	0.000756712	0.000864849	0	0	0	4.28e-69	0	2.45e-18	1.49e-17	2.78e-20	0	0	0	0	0	0	2.60373e-06	0	0	0.000862245	2.47e-35	0	0	0	0	0	0	0	0	0	0	0
	2491.62	0.00076714	0.000985711	0	0	0	2.55e-69	0	2.1e-18	1.24e-17	2.11e-20	0	0	0	0	0	0	2.40563e-06	0	0	0.000983305	1.46e-34	0	0	0	0	0	0	0	0	0	0	0
	2489.69	0.00102	0.00111	0	0	0	1.51e-69	0	1.8e-18	1.03e-17	1.6e-20	0	0	0	0	0	0	2.22176e-06	0	0	0.00111	8.52e-34	0	0	0	0	0	0	0	0	0	0	0
	2487.76	0.000839623	0.00124	0	0	0	9.03e-70	0	1.55e-18	8.57e-18	1.21e-20	0	0	0	0	0	0	2.05116e-06	0	0	0.00124	4.83e-33	0	0	0	0	0	0	0	0	0	0	0
	2485.83	0.00083135	0.00138	0	0	0	5.36e-70	0	1.33e-18	7.11e-18	9.18e-21	0	0	0	0	0	0	1.89295e-06	0	0	0.00138	2.68e-32	0	0	0	0	0	0	0	0	0	0	0
	2483.9	0.00117	0.00151	0	0	0	3.18e-70	0	1.14e-18	5.9e-18	6.94e-21	0	0	0	0	0	0	1.74627e-06	0	0	0.00151	1.46e-31	0	0	0	0	0	0	0	0	0	0	0
	2481.98	0.00136	0.00164	0	0	0	1.88e-70	0	9.8e-19	4.89e-18	5.24e-21	0	0	0	0	0	0	1.61035e-06	0	0	0.00164	7.77e-31	0	0	0	0	0	0	0	0	0	0	0
	2480.05	0.00114	0.00177	0	0	0	1.11e-70	0	8.4e-19	4.06e-18	3.95e-21	0	0	0	0	0	0	1.48444e-06	0	0	0.00177	4.05e-30	0	0	0	0	0	0	0	0	0	0	0
	2478.12	0.00122	0.00189	0	0	0	6.62e-71	0	7.2e-19	3.36e-18	2.98e-21	0	0	0	0	0	0	1.36786e-06	0	0	0.00189	2.06e-29	0	0	0	0	0	0	0	0	0	0	0
	2476.19	0.00195	0.00199	0	0	0	3.91e-71	0	6.17e-19	2.78e-18	2.24e-21	0	0	0	0	0	0	1.25995e-06	0	0	0.00199	1.03e-28	0	0	0	0	0	0	0	0	0	0	0
	2474.26	0.0025	0.00208	0	0	0	2.31e-71	0	5.28e-19	2.3e-18	1.69e-21	0	0	0	0	0	0	1.16012e-06	0	0	0.00208	5.03e-28	0	0	0	0	0	0	0	0	0	0	0
	2472.33	0.00271	0.00216	0	0	0	1.36e-71	0	4.52e-19	1.9e-18	1.27e-21	0	0	0	0	0	0	1.06779e-06	0	0	0.00216	2.4e-27	0	0	0	0	0	0	0	0	0	0	0
	2470.41	0.00284	0.00222	0	0	0	8.06e-72	0	3.87e-19	1.57e-18	9.55e-22	0	0	0	0	0	0	9.82438e-07	0	0	0.00221	1.12e-26	0	0	0	0	0	0	0	0	0	0	0
	2468.48	0.00298	0.00225	0	0	0	4.75e-72	0	3.31e-19	1.3e-18	7.17e-22	0	0	0	0	0	0	9.03563e-07	0	0	0.00225	5.14e-26	0	0	0	0	0	0	0	0	0	0	0
	2466.55	0.00308	0.00227	0	0	0	2.79e-72	0	2.83e-19	1.07e-18	5.37e-22	0	0	0	0	0	0	8.30705e-07	0	0	0.00227	2.3e-25	0	0	0	0	0	0	0	0	0	0	0
	2464.62	0.00276	0.00226	0	0	0	1.64e-72	0	2.42e-19	8.9e-19	4.02e-22	0	0	0	0	0	0	7.63432e-07	0	0	0.00226	1.01e-24	0	0	0	0	0	0	0	0	0	0	0
	2462.69	0.00234	0.00223	0	0	0	9.67e-73	0	2.07e-19	7.34e-19	3.01e-22	0	0	0	0	0	0	7.0134e-07	0	0	0.00223	4.33e-24	0	0	0	0	0	0	0	0	0	0	0
	2460.76	0.00204	0.00218	0	0	0	5.68e-73	0	1.77e-19	6.06e-19	2.25e-22	0	0	0	0	0	0	6.44054e-07	0	0	0.00218	1.82e-23	0	0	0	0	0	0	0	0	0	0	0
	2458.83	0.00183	0.00212	0	0	0	3.33e-73	0	1.51e-19	4.99e-19	1.68e-22	0	0	0	0	0	0	5.91222e-07	0	0	0.00211	7.49e-23	0	0	0	0	0	0	0	0	0	0	0
	2456.91	0.00164	0.00203	0	0	0	1.95e-73	0	1.29e-19	4.11e-19	1.25e-22	0	0	0	0	0	0	5.42518e-07	0	0	0.00203	3.01e-22	0	0	0	0	0	0	0	0	0	0	0
	2454.98	0.00165	0.00193	0	0	0	1.14e-73	0	1.1e-19	3.39e-19	9.36e-23	0	0	0	0	0	0	4.97637e-07	0	0	0.00193	1.18e-21	0	0	0	0	0	0	0	0	0	0	0
	2453.05	0.00179	0.00182	0	0	0	6.69e-74	0	9.42e-20	2.79e-19	6.97e-23	0	0	0	0	0	0	4.56296e-07	0	0	0.00182	4.57e-21	0	0	0	0	0	0	0	0	0	0	0
	2451.12	0.0019	0.00169	0	0	0	3.91e-74	0	8.04e-20	2.29e-19	5.19e-23	0	0	0	0	0	0	4.1823e-07	0	0	0.00169	1.72e-20	0	0	0	0	0	0	0	0	0	0	0
	2449.19	0.00158	0.00156	0	0	0	2.28e-74	0	6.86e-20	1.89e-19	3.86e-23	0	0	0	0	0	0	3.83194e-07	0	0	0.00156	6.36e-20	0	0	0	0	0	0	0	0	0	0	0
	2447.26	0.000925444	0.00143	0	0	0	1.33e-74	0	5.84e-20	1.55e-19	2.86e-23	0	0	0	0	0	0	3.5096e-07	0	0	0.00143	2.3e-19	0	0	0	0	0	0	0	0	0	0	0
	2445.33	0.000900593	0.0013	0	0	0	7.78e-75	0	4.98e-20	1.27e-19	2.12e-23	0	0	0	0	0	0	3.21315e-07	0	0	0.0013	8.13e-19	0	0	0	0	0	0	0	0	0	0	0
	2443.41	0.000854016	0.00116	0	0	0	4.53e-75	0	4.24e-20	1.04e-19	1.57e-23	0	0	0	0	0	0	2.94062e-07	0	0	0.00116	2.81e-18	0	0	0	0	0	0	0	0	0	0	0
	2441.48	0.000373831	0.00103	0	0	0	2.64e-75	0	3.62e-20	8.61e-20	1.16e-23	0	0	0	0	0	0	2.69019e-07	0	0	0.00103	9.53e-18	0	0	0	0	0	0	0	0	0	0	0
	2439.55	0.000399353	0.000909102	0	0	0	1.53e-75	0	3.08e-20	7.06e-20	8.65e-24	0	0	0	0	0	0	2.46015e-07	0	0	0.000908856	3.16e-17	0	0	0	0	0	0	0	0	0	0	0
	2437.62	0.00084137	0.000792552	0	0	0	8.92e-76	0	2.62e-20	5.79e-20	6.39e-24	0	0	0	0	0	0	2.24893e-07	0	0	0.000792327	1.02e-16	0	0	0	0	0	0	0	0	0	0	0
	2435.69	0.000947739	0.00068435	0	0	0	5.18e-76	0	2.23e-20	4.74e-20	4.72e-24	0	0	0	0	0	0	2.05506e-07	0	0	0.000684145	3.25e-16	0	0	0	0	0	0	0	0	0	0	0
	2433.76	0.000674001	0.000585282	0	0	0	3e-76	0	1.9e-20	3.89e-20	3.48e-24	0	0	0	0	0	0	1.87719e-07	0	0	0.000585094	1.01e-15	0	0	0	0	0	0	0	0	0	0	0
	2431.84	0.000532117	0.000495778	0	0	0	1.74e-76	0	1.61e-20	3.18e-20	2.57e-24	0	0	0	0	0	0	1.71406e-07	0	0	0.000495607	3.07e-15	0	0	0	0	0	0	0	0	0	0	0
	2429.91	0.000565298	0.000415955	0	0	0	1e-76	0	1.37e-20	2.6e-20	1.89e-24	0	0	0	0	0	0	1.56452e-07	0	0	0.000415798	9.15e-15	0	0	0	0	0	0	0	0	0	0	0
	2427.98	0.000525222	0.000345654	0	0	0	5.83e-77	0	1.16e-20	2.13e-20	1.39e-24	0	0	0	0	0	0	1.42748e-07	0	0	0.000345511	2.66e-14	0	0	0	0	0	0	0	0	0	0	0
	2426.05	0.000618913	0.000284495	0	0	0	3.37e-77	0	9.93e-21	1.74e-20	1.02e-24	0	0	0	0	0	0	1.30195e-07	0	0	0.000284364	7.6e-14	0	0	0	0	0	0	0	0	0	0	0
	2424.12	0.000633774	0.000231924	0	0	0	1.94e-77	0	8.43e-21	1.42e-20	7.53e-25	0	0	0	0	0	0	1.187e-07	0	0	0.000231805	2.12e-13	0	0	0	0	0	0	0	0	0	0	0
	2422.19	0.0003237	0.000187264	0	0	0	1.12e-77	0	7.16e-21	1.16e-20	5.52e-25	0	0	0	0	0	0	1.0818e-07	0	0	0.000187156	5.79e-13	0	0	0	0	0	0	0	0	0	0	0
	2420.26	0.000296632	0.000149763	0	0	0	6.48e-78	0	6.08e-21	9.51e-21	4.05e-25	0	0	0	0	0	0	9.8554e-08	0	0	0.000149665	1.54e-12	0	0	0	0	0	0	0	0	0	0	0
	2418.34	0.000567521	0.000118631	0	0	0	3.73e-78	0	5.16e-21	7.76e-21	2.96e-25	0	0	0	0	0	0	8.97507e-08	0	0	0.000118541	4.05e-12	0	0	0	0	0	0	0	0	0	0	0
	2416.41	0.000661305	9.30752e-05	0	0	0	2.14e-78	0	4.38e-21	6.33e-21	2.17e-25	0	0	0	0	0	0	8.17028e-08	0	0	9.29934e-05	1.03e-11	0	0	0	0	0	0	0	0	0	0	0
	2414.48	0.000759855	7.23297e-05	0	0	0	1.23e-78	0	3.71e-21	5.16e-21	1.58e-25	0	0	0	0	0	0	7.43482e-08	0	0	7.22553e-05	2.6e-11	0	0	0	0	0	0	0	0	0	0	0
	2412.55	0.000983406	5.56736e-05	0	0	0	7.09e-79	0	3.15e-21	4.2e-21	1.16e-25	0	0	0	0	0	0	6.763e-08	0	0	5.56059e-05	6.37e-11	0	0	0	0	0	0	0	0	0	0	0
	2410.62	0.000815112	4.24461e-05	0	0	0	4.07e-79	0	2.67e-21	3.42e-21	8.47e-26	0	0	0	0	0	0	6.14955e-08	0	0	4.23844e-05	1.53e-10	0	0	0	0	0	0	0	0	0	0	0
	2408.69	0.000571105	3.20545e-05	0	0	0	2.33e-79	0	2.26e-21	2.78e-21	6.17e-26	0	0	0	0	0	0	5.58962e-08	0	0	3.19982e-05	3.59e-10	0	0	0	0	0	0	0	0	0	0	0
	2406.76	0.000432859	2.39781e-05	0	0	0	1.33e-79	0	1.91e-21	2.26e-21	4.49e-26	0	0	0	0	0	0	5.07874e-08	0	0	2.39265e-05	8.26e-10	0	0	0	0	0	0	0	0	0	0	0
	2404.84	0.000365784	1.77681e-05	0	0	0	7.66e-80	0	1.62e-21	1.84e-21	3.27e-26	0	0	0	0	0	0	4.61281e-08	0	0	1.77201e-05	1.86e-09	0	0	0	0	0	0	0	0	0	0	0
	2402.91	0.000392342	1.30443e-05	0	0	0	4.38e-80	0	1.37e-21	1.5e-21	2.38e-26	0	0	0	0	0	0	4.18802e-08	0	0	1.29983e-05	4.09e-09	0	0	0	0	0	0	0	0	0	0	0
	2400.98	0.000686833	9.49056e-06	0	0	0	2.5e-80	0	1.16e-21	1.21e-21	1.72e-26	0	0	0	0	0	0	3.80092e-08	0	0	9.44372e-06	8.83e-09	0	0	3.24e-98	0	0	0	0	0	0	0	0
	2399.05	0.000901461	6.84879e-06	0	0	0	1.42e-80	0	9.84e-22	9.9e-22	1.25e-26	0	0	0	0	0	0	3.44828e-08	0	0	6.79567e-06	1.86297e-08	0	0	1.1e-97	0	0	0	0	0	0	0	0
	2397.12	0.000831195	4.9132e-06	0	0	0	8.15e-81	0	8.32e-22	8.03e-22	9.1e-27	0	0	0	0	0	0	3.12717e-08	0	0	4.84346e-06	3.84629e-08	0	0	3.77e-97	0	0	0	0	0	0	0	0
	2395.19	0.000760842	3.52518e-06	0	0	0	4.64e-81	0	7.03e-22	6.52e-22	6.59e-27	0	0	0	0	0	0	2.83488e-08	0	0	3.41911e-06	7.77199e-08	0	0	1.28e-96	0	0	0	0	0	0	0	0
	2393.26	0.000631931	2.56998e-06	0	0	0	2.64e-81	0	5.94e-22	5.28e-22	4.77e-27	0	0	0	0	0	0	2.56894e-08	0	0	2.39059e-06	1.53701e-07	0	0	4.33e-96	0	0	0	0	0	0	0	0
	2391.34	0.000604565	1.97626e-06	0	0	0	1.5e-81	0	5.02e-22	4.28e-22	3.45e-27	0	0	0	0	0	0	2.32706e-08	0	0	1.6555e-06	2.97492e-07	0	0	1.46e-95	0	0	0	0	0	0	0	0
	2389.41	0.000610536	1.72012e-06	0	0	0	8.55e-82	0	4.24e-22	3.47e-22	2.49e-27	0	0	0	0	0	0	2.10716e-08	0	0	1.13551e-06	5.63543e-07	0	0	4.9e-95	0	0	0	0	0	0	0	0
	2387.48	0.000723707	1.83528e-06	0	0	0	4.86e-82	0	3.58e-22	2.81e-22	1.79e-27	0	0	0	0	0	0	1.90731e-08	0	0	7.71405e-07	1.0448e-06	0	0	1.64e-94	0	0	0	0	0	0	0	0
	2385.55	0.000349616	2.43211e-06	0	0	0	2.75e-82	0	3.02e-22	2.27e-22	1.29e-27	0	0	0	0	0	0	1.72576e-08	0	0	5.1905e-07	1.8958e-06	0	0	5.47e-94	0	0	0	0	0	0	0	0
	2383.62	-0.000261879	3.72825e-06	0	0	0	1.56e-82	0	2.55e-22	1.84e-22	9.34e-28	0	0	0	0	0	0	1.5609e-08	0	0	3.45916e-07	3.36672e-06	0	0	1.82e-93	0	0	0	0	0	0	0	0
	2381.69	-0.000442038	6.09405e-06	0	0	0	8.85e-83	0	2.15e-22	1.48e-22	6.72e-28	0	0	0	0	0	0	1.41125e-08	0	0	2.28332e-07	5.8516e-06	0	0	6.03e-93	0	0	0	0	0	0	0	0
	2379.77	-7.71058e-05	1.0116e-05	0	0	0	5.01e-83	0	1.81e-22	1.2e-22	4.83e-28	0	0	0	0	0	0	1.27546e-08	0	0	1.49278e-07	9.95397e-06	0	0	1.99e-92	0	0	0	0	0	0	0	0
	2377.84	0.000112693	1.66801e-05	0	0	0	2.83e-83	0	1.53e-22	9.71e-23	3.47e-28	0	0	0	0	0	0	1.1523e-08	0	0	9.66626e-08	1.65719e-05	0	0	6.55e-92	0	0	0	0	0	0	0	0
	2375.91	-2.39618e-05	2.70748e-05	0	0	0	1.6e-83	0	1.29e-22	7.84e-23	2.49e-28	0	0	0	0	0	0	1.04064e-08	0	0	6.19949e-08	2.70024e-05	0	0	2.14e-91	0	0	0	0	0	0	0	0
	2373.98	-0.000537609	4.31099e-05	0	0	0	9.03e-84	0	1.08e-22	6.32e-23	1.78e-28	0	0	0	0	0	0	9.39e-09	0	0	3.9381e-08	4.30611e-05	0	0	7.02e-91	0	0	0	0	0	0	0	0
	2372.05	-0.000772225	6.72414e-05	0	0	0	5.09e-84	0	9.16e-23	5.1e-23	1.28e-28	0	0	0	0	0	0	8.47e-09	0	0	2.47772e-08	6.72082e-05	0	0	2.28e-90	0	0	0	0	0	0	0	0
	2370.12	-0.000543525	0.000102686	0	0	0	2.87e-84	0	7.71e-23	4.11e-23	9.16e-29	0	0	0	0	0	0	7.64e-09	0	0	1.54401e-08	0.000102663	0	0	7.42e-90	0	0	0	0	0	0	0	0
	2368.2	3.40839e-05	0.000153499	0	0	0	1.61e-84	0	6.49e-23	3.31e-23	6.55e-29	0	0	0	0	0	0	6.89e-09	0	0	9.52e-09	0.000153482	0	0	2.39e-89	0	0	0	0	0	0	0	0
	2366.27	7.15486e-05	0.000224585	0	0	0	9.09e-85	0	5.46e-23	2.66e-23	4.68e-29	0	0	0	0	0	0	6.21e-09	0	0	5.82e-09	0.000224573	0	0	7.73e-89	0	0	0	0	0	0	0	0
	2364.34	7.34704e-05	0.000321605	0	0	0	5.1e-85	0	4.59e-23	2.14e-23	3.34e-29	0	0	0	0	0	0	5.6e-09	0	0	3.52e-09	0.000321596	0	0	2.48e-88	0	0	0	0	0	0	0	0
	2362.41	-9.58033e-05	0.000450738	0	0	0	2.86e-85	0	3.86e-23	1.72e-23	2.38e-29	0	0	0	0	0	0	5.04e-09	0	0	2.11e-09	0.000450731	5.91e-96	0	7.94e-88	0	0	0	0	0	0	0	0
	2360.48	0.000138002	0.000618275	0	0	0	1.6e-85	0	3.25e-23	1.39e-23	1.69e-29	0	0	0	0	0	0	4.54e-09	0	0	1.25e-09	0.000618269	3.25e-93	0	2.53e-87	0	0	0	0	0	0	0	0
	2358.55	0.000434218	0.000830032	0	0	0	9.02e-86	0	2.73e-23	1.11e-23	1.2e-29	0	0	0	0	0	0	4.08e-09	0	0	7.39e-10	0.000830027	1.62e-90	0	8.05e-87	0	0	0	0	0	0	0	0
	2356.62	-6.92557e-05	0.00109	0	0	0	5.05e-86	0	2.29e-23	8.97e-24	8.58e-30	0	0	0	0	0	0	3.67e-09	0	0	4.3e-10	0.00109	7.41e-88	0	2.55e-86	0	0	0	0	0	0	0	0
	2354.7	0.000336397	0.0014	0	0	0	2.82e-86	0	1.92e-23	7.2e-24	6.1e-30	0	0	0	0	0	0	3.3e-09	0	0	2.48e-10	0.0014	3.07e-85	0	8.05e-86	0	0	0	0	0	0	0	0
	2352.77	0.00135	0.00177	0	0	0	1.57e-86	0	1.61e-23	5.78e-24	4.33e-30	0	0	0	0	0	0	2.97e-09	0	0	1.42e-10	0.00177	1.15e-82	0	2.53e-85	0	0	0	0	0	0	0	0
	2350.84	0.0023	0.00217	0	0	0	8.82e-87	0	1.35e-23	4.64e-24	3.07e-30	0	0	0	0	0	0	2.67e-09	0	0	8.04e-11	0.00217	3.95e-80	0	7.94e-85	0	0	0	0	0	0	0	0
	2348.91	0.00314	0.00262	0	0	0	4.92e-87	0	1.14e-23	3.72e-24	2.17e-30	0	0	0	0	0	0	2.4e-09	0	0	4.51e-11	0.00262	1.23e-77	0	2.48e-84	0	0	0	0	0	0	0	0
	2346.98	0.00325	0.00309	0	0	0	2.74e-87	0	9.56e-24	2.98e-24	1.53e-30	0	0	0	0	0	0	2.15e-09	0	0	2.5e-11	0.00309	3.48e-75	0	7.72e-84	0	0	0	0	0	0	0	0
	2345.05	0.00439	0.00357	0	0	0	1.52e-87	0	8.01e-24	2.38e-24	1.08e-30	0	0	0	0	0	0	1.93e-09	0	0	1.37e-11	0.00357	8.98e-73	0	2.39e-83	0	0	0	0	0	0	0	0
	2343.12	0.0067	0.00404	0	0	0	8.5e-88	0	6.72e-24	1.91e-24	7.68e-31	0	0	0	0	0	0	1.73e-09	0	0	7.5e-12	0.00404	2.1e-70	0	7.4e-83	0	0	0	0	0	0	0	0
	2341.2	0.00488	0.00446	0	0	0	4.73e-88	0	5.63e-24	1.53e-24	5.42e-31	0	0	0	0	0	0	1.55e-09	0	0	4.05e-12	0.00446	4.47e-68	0	2.28e-82	0	0	0	0	0	0	0	0
	2339.27	0.00418	0.00483	0	0	0	2.62e-88	0	4.71e-24	1.22e-24	3.82e-31	0	0	0	0	0	0	1.39e-09	0	0	2.16e-12	0.00483	8.66e-66	0	7e-82	0	0	0	0	0	0	0	0
	2337.34	0.00413	0.00512	0	0	0	1.45e-88	0	3.95e-24	9.78e-25	2.69e-31	0	0	0	0	0	0	1.25e-09	0	0	1.14e-12	0.00512	1.52e-63	0	2.14e-81	0	0	0	0	0	0	0	0
	2335.41	0.00445	0.00531	0	0	0	8.09e-89	0	3.3e-24	7.82e-25	1.89e-31	0	0	0	0	0	0	1.12e-09	0	0	6.01e-13	0.00531	2.44e-61	0	6.53e-81	0	0	0	0	0	0	0	0
	2333.48	0.00584	0.00539	0	0	0	4.48e-89	0	2.77e-24	6.24e-25	1.33e-31	0	0	0	0	0	0	1e-09	0	0	3.12e-13	0.00539	3.55e-59	0	1.98e-80	0	0	0	0	0	0	0	0
	2331.55	0.00573	0.00535	0	0	0	2.48e-89	0	2.31e-24	4.98e-25	9.37e-32	0	0	0	0	0	0	8.98e-10	0	0	1.6e-13	0.00535	4.71e-57	0	6.01e-80	0	0	0	0	0	0	0	0
	2329.62	0.00434	0.0052	0	0	0	1.37e-89	0	1.93e-24	3.97e-25	6.57e-32	0	0	0	0	0	0	8.04e-10	0	0	8.18e-14	0.0052	5.67e-55	0	1.81e-79	0	0	0	0	0	0	0	0
	2327.7	0.0041	0.00495	0	0	0	7.58e-90	0	1.62e-24	3.17e-25	4.61e-32	0	0	0	0	0	0	7.19e-10	0	0	4.12e-14	0.00495	6.21e-53	0	5.45e-79	0	0	0	0	0	0	0	0
	2325.77	0.00452	0.00461	0	0	0	4.18e-90	0	1.35e-24	2.52e-25	3.23e-32	0	0	0	0	0	0	6.43e-10	0	0	2.06e-14	0.00461	6.19e-51	0	1.63e-78	0	0	0	0	0	0	0	0
	2323.84	0.00426	0.0042	0	0	0	2.31e-90	0	1.13e-24	2.01e-25	2.26e-32	0	0	0	0	0	0	5.75e-10	0	0	1.02e-14	0.0042	5.6e-49	0	4.88e-78	0	0	0	0	0	0	0	0
	2321.91	0.00381	0.00375	0	0	0	1.27e-90	0	9.46e-25	1.6e-25	1.58e-32	0	0	0	0	0	0	5.13e-10	0	0	5e-15	0.00375	4.61e-47	0	1.45e-77	0	0	0	0	0	0	0	0
	2319.98	0.00324	0.00327	0	0	0	7.01e-91	0	7.9e-25	1.27e-25	1.1e-32	0	0	0	0	0	0	4.59e-10	0	0	2.43e-15	0.00327	3.45e-45	0	4.31e-77	0	0	0	0	0	0	0	0
	2318.05	0.00274	0.00279	0	0	0	3.85e-91	0	6.59e-25	1.01e-25	7.71e-33	0	0	0	0	0	0	4.09e-10	0	0	1.16e-15	0.00279	2.35e-43	0	1.27e-76	0	0	0	0	0	0	0	0
	2316.12	0.00307	0.00234	0	0	0	2.12e-91	0	5.5e-25	8.07e-26	5.37e-33	0	0	0	0	0	0	3.65e-10	0	0	5.57e-16	0.00234	1.45e-41	0	3.75e-76	0	0	0	0	0	0	0	0
	2314.2	0.00356	0.00191	0	0	0	1.16e-91	0	4.59e-25	6.42e-26	3.74e-33	0	0	0	0	0	0	3.26e-10	0	0	2.62e-16	0.00191	8.22e-40	0	1.1e-75	0	0	0	0	0	0	0	0
	2312.27	0.00224	0.00153	0	0	0	6.39e-92	0	3.83e-25	5.1e-26	2.6e-33	0	0	0	0	0	0	2.91e-10	0	0	1.22e-16	0.00153	4.21e-38	0	3.22e-75	0	0	0	0	0	0	0	0
	2310.34	0.000667098	0.0012	0	0	0	3.5e-92	0	3.19e-25	4.05e-26	1.81e-33	0	0	0	0	0	0	2.59e-10	0	0	5.68e-17	0.0012	1.96e-36	0	9.38e-75	0	0	0	0	0	0	0	0
	2308.41	9.28547e-05	0.000921276	0	0	0	1.92e-92	0	2.66e-25	3.21e-26	1.25e-33	0	0	0	0	0	0	2.31e-10	0	0	2.6e-17	0.000921276	8.31e-35	0	2.72e-74	0	0	0	0	0	0	0	0
	2306.48	0.000298344	0.000691766	0	0	0	1.05e-92	0	2.21e-25	2.54e-26	8.73e-34	0	0	0	0	0	0	2.05e-10	0	0	1.18e-17	0.000691766	3.2e-33	0	7.89e-74	0	0	0	0	0	0	0	0
	2304.55	0.0007612	0.000508374	0	0	0	5.74e-93	0	1.84e-25	2.02e-26	6.06e-34	0	0	0	0	0	0	1.83e-10	0	0	5.32e-18	0.000508374	1.12e-31	0	2.27e-73	0	0	0	0	0	0	0	0
	2302.63	0.000485725	0.000365646	0	0	0	3.13e-93	0	1.53e-25	1.6e-26	4.19e-34	0	0	0	0	0	0	1.63e-10	0	0	2.37e-18	0.000365646	3.57e-30	0	6.54e-73	0	0	0	0	0	0	0	0
	2300.7	-0.000245684	0.000257391	0	0	0	1.71e-93	0	1.28e-25	1.26e-26	2.9e-34	0	0	0	0	0	0	1.45e-10	0	0	1.04e-18	0.00025739	1.03e-28	0	1.87e-72	0	0	0	0	0	0	0	0
	2298.77	-0.000297411	0.000177328	0	0	0	9.34e-94	0	1.06e-25	1e-26	2e-34	0	0	0	0	0	0	1.29e-10	0	0	4.57e-19	0.000177328	2.72e-27	0	5.35e-72	0	0	0	0	0	0	0	0
	2296.84	-0.000109847	0.000119569	0	0	0	5.09e-94	0	8.87e-26	7.94e-27	1.38e-34	0	0	0	0	0	0	1.14e-10	0	0	1.97e-19	0.000119569	6.53e-26	0	1.52e-71	0	0	0	0	0	0	0	0
	2294.91	0.000141501	7.89062e-05	0	0	0	2.77e-94	0	7.38e-26	6.28e-27	9.57e-35	0	0	0	0	0	0	1.02e-10	0	0	8.48e-20	7.89061e-05	1.42e-24	0	4.32e-71	0	0	0	0	0	0	0	0
	2292.98	-0.000122658	5.09634e-05	0	0	0	1.5e-94	0	6.13e-26	4.96e-27	6.6e-35	0	0	0	0	0	0	9.07e-11	0	0	3.6e-20	5.09633e-05	2.82e-23	0	1.22e-70	0	0	0	0	0	0	0	0
	2291.05	-2.64207e-05	3.22151e-05	0	0	0	8.19e-95	0	5.1e-26	3.92e-27	4.55e-35	0	0	0	0	0	0	8.05e-11	0	0	1.51e-20	3.2215e-05	5.08e-22	0	3.43e-70	0	0	0	0	0	0	0	0
	2289.13	0.000106324	1.99304e-05	0	0	0	4.45e-95	0	4.23e-26	3.09e-27	3.13e-35	0	0	0	0	0	0	7.15e-11	0	0	6.3e-21	1.99303e-05	8.33e-21	0	9.64e-70	0	0	0	0	0	0	0	0
	2287.2	0.000121353	1.20677e-05	0	0	0	2.41e-95	0	3.52e-26	2.44e-27	2.15e-35	0	0	0	0	0	0	6.34e-11	0	0	2.6e-21	1.20676e-05	1.24e-19	0	2.69e-69	0	0	0	0	0	0	0	0
	2285.27	0.000178022	7.15136e-06	0	0	0	1.3e-95	0	2.92e-26	1.93e-27	1.47e-35	0	0	0	0	0	0	5.63e-11	0	0	1.06e-21	7.1513e-06	1.68e-18	0	7.51e-69	0	0	0	0	0	0	0	0
	2283.34	0.000162947	4.1477e-06	0	0	0	7.08e-96	0	2.42e-26	1.52e-27	1.01e-35	0	0	0	0	0	0	4.99e-11	0	0	4.3e-22	4.14765e-06	2.07e-17	0	2.08e-68	0	0	0	0	0	0	0	0
	2281.41	0.00013722	2.3544e-06	0	0	0	3.83e-96	0	2.01e-26	1.19e-27	6.96e-36	0	0	0	0	0	0	4.42e-11	0	0	1.72e-22	2.35436e-06	2.32e-16	0	5.77e-68	0	0	0	0	0	0	0	0
	2279.48	8.74205e-05	1.30801e-06	0	0	0	2.07e-96	0	1.67e-26	9.45e-28	4.77e-36	0	0	0	0	0	0	3.92e-11	0	0	6.84e-23	1.30797e-06	2.36e-15	0	1.59e-67	0	0	0	0	0	0	0	0
	2277.55	-3.2187e-05	7.11207e-07	0	0	0	1.11e-96	0	1.38e-26	7.44e-28	3.26e-36	0	0	0	0	0	0	3.47e-11	0	0	2.69e-23	7.11172e-07	2.19e-14	0	4.37e-67	0	0	0	0	0	0	0	0
	2275.63	-0.000120275	3.7848e-07	0	0	0	6.04e-97	0	1.14e-26	5.85e-28	2.23e-36	0	0	0	0	0	0	3.07e-11	0	0	1.04e-23	3.78449e-07	1.84e-13	0	1.19e-66	0	0	0	0	0	0	0	0
	2273.7	-0.000211969	1.97132e-07	0	0	0	3.25e-97	0	9.52e-27	4.6e-28	1.52e-36	0	0	0	0	0	0	2.72e-11	0	0	4.04e-24	1.97103e-07	1.41e-12	0	3.27e-66	0	0	0	0	0	0	0	0
	2271.77	-0.000414882	1.00503e-07	0	0	0	1.75e-97	0	7.89e-27	3.62e-28	1.04e-36	0	0	0	0	0	0	2.4e-11	0	0	1.54e-24	1.00469e-07	9.87e-12	0	8.9e-66	0	0	0	0	0	0	0	0
	2269.84	-8.48167e-05	5.02058e-08	0	0	0	9.44e-98	0	6.53e-27	2.84e-28	7.09e-37	0	0	0	0	0	0	2.13e-11	0	0	5.84e-25	5.01219e-08	6.26e-11	0	2.41e-65	0	0	0	0	0	0	0	0
	2267.91	0.000202254	2.4852e-08	0	0	0	5.07e-98	0	5.41e-27	2.23e-28	4.83e-37	0	0	0	0	0	0	1.88e-11	0	0	2.19e-25	2.44723e-08	3.6e-10	0	6.51e-65	0	0	0	0	0	0	0	0
	2265.98	-4.56411e-05	1.36027e-08	0	0	0	2.72e-98	0	4.48e-27	1.75e-28	3.29e-37	0	0	0	0	0	0	1.66e-11	0	0	8.13e-26	1.16944e-08	1.89e-09	0	1.75e-64	0	0	0	0	0	0	0	0
	2264.06	-0.000137153	1.45009e-08	0	0	0	1.46e-98	0	3.7e-27	1.37e-28	2.23e-37	0	0	0	0	0	0	1.47e-11	0	0	2.99e-26	5.46e-09	9.01e-09	0	4.7e-64	0	0	0	0	0	0	0	0
	2262.13	-0.000142315	4.16031e-08	0	0	0	0	0	3.06e-27	1.08e-28	1.52e-37	0	0	0	0	0	0	1.29e-11	0	0	1.08e-26	2.5e-09	3.90866e-08	0	1.25e-63	0	0	0	0	0	0	0	0
	2260.2	-5.01741e-05	1.55214e-07	0	0	0	0	0	2.53e-27	8.46e-29	1.03e-37	0	0	0	0	0	0	1.14e-11	0	0	3.93e-27	1.12e-09	1.54081e-07	2.97e-96	3.35e-63	0	0	0	0	0	0	0	0
	2258.27	-6.87814e-05	5.52856e-07	0	0	0	0	0	2.09e-27	6.63e-29	6.99e-38	0	0	0	0	0	0	1.01e-11	0	0	1.4e-27	4.91e-10	5.52354e-07	2.77e-93	8.89e-63	0	0	0	0	0	0	0	0
	2256.34	-1.71212e-05	1.8009e-06	0	0	0	0	0	1.73e-27	5.19e-29	4.74e-38	0	0	0	0	0	0	8.92e-12	0	0	4.96e-28	2.11e-10	1.80068e-06	2.32e-90	2.35e-62	0	0	0	0	0	0	0	0
	2254.41	0.000120067	5.33842e-06	0	0	0	0	0	1.43e-27	4.06e-29	3.2e-38	0	0	0	0	0	0	7.86e-12	0	0	1.74e-28	8.86e-11	5.33833e-06	1.73e-87	6.2e-62	0	0	0	0	0	0	0	0
	2252.49	-0.000125037	1.43921e-05	0	0	0	0	0	1.18e-27	3.18e-29	2.16e-38	0	0	0	0	0	0	6.93e-12	0	0	6.04e-29	3.64e-11	1.43921e-05	1.16e-84	1.63e-61	0	0	0	0	0	0	0	0
	2250.56	-7.13798e-05	3.52852e-05	0	0	0	0	0	9.76e-28	2.48e-29	1.46e-38	0	0	0	0	0	0	6.11e-12	0	0	2.07e-29	1.46e-11	3.52852e-05	6.95e-82	4.26e-61	0	0	0	0	0	0	0	0
	2248.63	0.000152433	7.86701e-05	0	0	0	0	0	8.06e-28	1.94e-29	9.89e-39	0	0	0	0	0	0	5.38e-12	0	0	7.07e-30	5.76e-12	7.86701e-05	3.73e-79	1.11e-60	0	0	0	0	0	0	0	0
	2246.7	0.00012122	0.000159506	0	0	0	0	0	6.65e-28	1.51e-29	6.67e-39	0	0	0	0	0	0	4.73e-12	0	0	2.38e-30	2.22e-12	0.000159506	1.79e-76	2.89e-60	0	0	0	0	0	0	0	0
	2244.77	-3.8438e-06	0.0002941	0	0	0	0	0	5.48e-28	1.18e-29	4.49e-39	0	0	0	0	0	0	4.17e-12	0	0	7.97e-31	8.38e-13	0.0002941	7.69e-74	7.5e-60	0	0	0	0	0	0	0	0
	2242.84	0.000413051	0.000493131	0	0	0	0	0	4.52e-28	9.26e-30	3.02e-39	0	0	0	0	0	0	3.66e-12	0	0	2.63e-31	3.09e-13	0.000493131	2.95e-71	1.93e-59	0	0	0	0	0	0	0	0
	2240.91	0.000914875	0.000751932	0	0	0	0	0	3.73e-28	7.22e-30	2.03e-39	0	0	0	0	0	0	3.22e-12	0	0	8.64e-32	1.11e-13	0.000751932	1.01e-68	4.98e-59	0	0	0	0	0	0	0	0
	2238.99	0.00112	0.00104	0	0	0	0	0	3.07e-28	5.63e-30	1.36e-39	0	0	0	0	0	0	2.83e-12	0	0	2.8e-32	3.95e-14	0.00104	3.13e-66	1.27e-58	0	0	0	0	0	0	0	0
	2237.06	0.00128	0.00131	0	0	0	0	0	2.53e-28	4.38e-30	9.17e-40	0	0	0	0	0	0	2.49e-12	0	0	9.01e-33	1.36e-14	0.00131	8.64e-64	3.26e-58	0	0	0	0	0	0	0	0
	2235.13	0.00159	0.00151	0	0	0	0	0	2.08e-28	3.41e-30	6.15e-40	0	0	0	0	0	0	2.18e-12	0	0	2.87e-33	4.63e-15	0.00151	2.13e-61	8.32e-58	0	0	0	0	0	0	0	0
	2233.2	0.00161	0.00157	0	0	0	0	0	1.71e-28	2.66e-30	4.12e-40	0	0	0	0	0	0	1.92e-12	0	0	9.05e-34	1.53e-15	0.00157	4.71e-59	2.11e-57	0	0	0	0	0	0	0	0
	2231.27	0.00139	0.00149	0	0	0	0	0	1.41e-28	2.07e-30	2.75e-40	0	0	0	0	0	0	1.68e-12	0	0	2.82e-34	4.97e-16	0.00149	9.31e-57	5.34e-57	0	0	0	0	0	0	0	0
	2229.34	0.00116	0.00129	0	0	0	0	0	1.16e-28	1.61e-30	1.84e-40	0	0	0	0	0	0	1.48e-12	0	0	8.74e-35	1.58e-16	0.00129	1.64e-54	1.34e-56	0	0	0	0	0	0	0	0
	2227.41	0.00108	0.00101	0	0	0	0	0	9.56e-29	1.25e-30	1.23e-40	0	0	0	0	0	0	1.29e-12	0	0	2.68e-35	4.91e-17	0.00101	2.6e-52	3.38e-56	0	0	0	0	0	0	0	0
	2225.49	0.000734888	0.000719287	0	0	0	0	0	7.86e-29	9.73e-31	8.22e-41	0	0	0	0	0	0	1.13e-12	0	0	8.13e-36	1.49e-17	0.000719287	3.69e-50	8.47e-56	0	0	0	0	0	0	0	0
	2223.56	0.000509461	0.000466516	0	0	0	0	0	6.46e-29	7.55e-31	5.48e-41	0	0	0	0	0	0	9.97e-13	0	0	2.44e-36	4.44e-18	0.000466516	4.69e-48	2.11e-55	0	0	0	0	0	0	0	0
	2221.63	0.000280476	0.000275157	0	0	0	0	0	5.31e-29	5.86e-31	3.65e-41	0	0	0	0	0	0	8.73e-13	0	0	7.28e-37	1.29e-18	0.000275157	5.33e-46	5.25e-55	0	0	0	0	0	0	0	0
	2219.7	0.000119422	0.000147586	0	0	0	0	0	4.36e-29	4.55e-31	2.43e-41	0	0	0	0	0	0	7.65e-13	0	0	2.14e-37	3.69e-19	0.000147586	5.41e-44	1.3e-54	0	0	0	0	0	0	0	0
	2217.77	4.4839e-05	7.19875e-05	0	0	0	0	0	3.58e-29	3.53e-31	1.61e-41	0	0	0	0	0	0	6.69e-13	0	0	6.27e-38	1.03e-19	7.19875e-05	4.93e-42	3.21e-54	0	0	0	0	0	0	0	0
	2215.84	0.000270157	3.19316e-05	0	0	0	0	0	2.94e-29	2.73e-31	1.07e-41	0	0	0	0	0	0	5.86e-13	0	0	1.81e-38	2.81e-20	3.19316e-05	4.01e-40	7.9e-54	0	0	0	0	0	0	0	0
	2213.91	0.000461564	1.28805e-05	0	0	0	0	0	2.41e-29	2.12e-31	7.12e-42	0	0	0	0	0	0	5.12e-13	0	0	5.19e-39	7.52e-21	1.28805e-05	2.92e-38	1.93e-53	0	0	0	0	0	0	0	0
	2211.99	0.000641352	4.72493e-06	0	0	0	0	0	1.98e-29	1.64e-31	4.72e-42	0	0	0	0	0	0	4.48e-13	0	0	1.47e-39	1.96e-21	4.72493e-06	1.9e-36	4.73e-53	0	0	0	0	0	0	0	0
	2210.06	0.000578765	1.57619e-06	0	0	0	0	0	1.62e-29	1.27e-31	3.13e-42	0	0	0	0	0	0	3.91e-13	0	0	4.14e-40	5.03e-22	1.57619e-06	1.11e-34	1.15e-52	0	0	0	0	0	0	0	0
	2208.13	0.000341003	4.78156e-07	0	0	0	0	0	1.33e-29	9.83e-32	2.07e-42	0	0	0	0	0	0	3.42e-13	0	0	1.15e-40	1.26e-22	4.78156e-07	5.82e-33	2.79e-52	0	0	0	0	0	0	0	0
	2206.2	0.00031109	1.31911e-07	0	0	0	0	0	1.09e-29	7.6e-32	1.37e-42	0	0	0	0	0	0	2.99e-13	0	0	3.18e-41	3.09e-23	1.31911e-07	2.72e-31	6.76e-52	0	0	0	0	0	0	0	0
	2204.27	0.000279512	3.30937e-08	0	0	0	0	0	8.95e-30	5.87e-32	9.05e-43	0	0	0	0	0	0	2.61e-13	0	0	8.69e-42	7.42e-24	3.30935e-08	1.14e-29	1.62e-51	0	0	0	0	0	0	0	0
	2202.34	0.000143872	7.55e-09	0	0	0	0	0	7.33e-30	4.53e-32	5.97e-43	0	0	0	0	0	0	2.27e-13	0	0	2.35e-42	1.74e-24	7.55e-09	4.27e-28	3.91e-51	0	0	0	0	0	0	0	0
	2200.41	-8.42381e-07	1.56e-09	0	0	0	0	0	6e-30	3.5e-32	3.94e-43	0	0	0	0	0	0	1.98e-13	0	0	6.29e-43	4.01e-25	1.56e-09	1.43e-26	9.36e-51	0	0	0	0	0	0	0	0
	2198.49	0.000124284	2.95e-10	0	0	0	0	0	4.91e-30	2.7e-32	2.59e-43	0	0	0	0	0	0	1.73e-13	0	0	1.67e-43	9.02e-26	2.95e-10	4.3e-25	2.23e-50	0	0	0	0	0	0	0	0
	2196.56	0.000104586	5.08e-11	0	0	0	0	0	4.02e-30	2.08e-32	1.7e-43	0	0	0	0	0	0	1.51e-13	0	0	4.39e-44	1.98e-26	5.07e-11	1.15e-23	5.3e-50	0	0	0	0	0	0	0	0
	2194.63	-0.000124309	8.04e-12	0	0	0	0	0	3.29e-30	1.6e-32	1.12e-43	0	0	0	0	0	0	1.31e-13	0	0	1.14e-44	4.28e-27	7.91e-12	2.78e-22	1.25e-49	0	0	0	0	0	0	0	0
	2192.7	0.000228529	1.23e-12	0	0	0	0	0	2.69e-30	1.23e-32	7.38e-44	0	0	0	0	0	0	1.14e-13	0	0	2.94e-45	9.03e-28	1.12e-12	5.99e-21	2.96e-49	0	0	0	0	0	0	0	0
	2190.77	0.000417667	2.44e-13	0	0	0	0	0	2.2e-30	9.54e-33	4.84e-44	0	0	0	0	0	0	9.99e-14	0	0	7.52e-46	1.86e-28	1.44e-13	1.15e-19	6.97e-49	0	0	0	0	0	0	0	0
	2188.84	0.000512708	1.03e-13	0	0	0	0	0	1.8e-30	7.34e-33	3.17e-44	0	0	0	0	0	0	8.69e-14	0	0	1.9e-46	3.76e-29	1.69e-14	1.99e-18	1.63e-48	0	0	0	0	0	0	0	0
	2186.92	0.000309007	7.75e-14	0	0	0	0	0	1.47e-30	5.65e-33	2.08e-44	0	0	0	0	0	0	7.56e-14	0	0	4.77e-47	7.45e-30	1.81e-15	3.07e-17	3.82e-48	0	0	0	0	0	0	0	0
	2184.99	-6.50452e-05	6.64e-14	0	0	0	0	0	1.2e-30	4.34e-33	1.36e-44	0	0	0	0	0	0	6.58e-14	0	0	1.18e-47	1.44e-30	1.76e-16	4.24e-16	8.89e-48	0	0	0	0	0	0	0	0
	2183.06	0.00013127	6.24e-14	0	0	0	0	0	9.81e-31	3.34e-33	8.91e-45	0	0	0	0	0	0	5.72e-14	0	0	2.9e-48	2.73e-31	1.55e-17	5.25e-15	2.06e-47	0	0	0	0	0	0	0	0
	2181.13	0.000406796	1.07e-13	0	0	0	0	0	8.01e-31	2.56e-33	5.82e-45	0	0	0	0	0	0	4.97e-14	0	0	7.08e-49	5.06e-32	1.24e-18	5.81e-14	4.76e-47	0	0	0	0	0	0	0	0
	2179.2	0.000662866	6.19e-13	0	0	0	0	0	6.53e-31	1.97e-33	3.8e-45	0	0	0	0	0	0	4.32e-14	0	0	1.7e-49	9.19e-33	9.09e-20	5.76e-13	1.09e-46	0	0	0	0	0	0	0	0
	2177.27	0.000386021	5.14e-12	0	0	0	0	0	5.33e-31	1.51e-33	2.47e-45	0	0	0	0	0	0	3.75e-14	0	0	4.07e-50	1.63e-33	6.03e-21	5.11e-12	2.52e-46	0	0	0	0	0	0	0	0
	2175.34	1.25868e-05	4.06e-11	0	0	0	0	0	4.35e-31	1.16e-33	1.61e-45	0	0	0	0	0	0	3.25e-14	0	0	9.63e-51	2.83e-34	3.64e-22	4.05e-11	5.76e-46	0	0	0	0	0	0	0	0
	2173.42	0.000387448	2.88e-10	0	0	0	0	0	3.54e-31	8.9e-34	1.05e-45	0	0	0	0	0	0	2.82e-14	0	0	2.25e-51	4.82e-35	2e-23	2.88e-10	1.31e-45	0	0	0	0	0	0	0	0
	2171.49	0.000618886	1.83e-09	0	0	0	0	0	2.89e-31	6.82e-34	6.83e-46	0	0	0	0	0	0	2.45e-14	0	0	5.23e-52	8.03e-36	9.98e-25	1.83e-09	2.98e-45	0	0	0	0	0	0	0	0
	2169.56	0.000415466	1.04313e-08	0	0	0	0	0	2.35e-31	5.22e-34	4.43e-46	0	0	0	0	0	0	2.12e-14	0	0	1.2e-52	1.3e-36	4.53e-26	1.04313e-08	6.76e-45	0	0	0	0	0	0	0	0
	2167.63	5.64866e-05	5.31407e-08	0	0	0	0	0	1.91e-31	4e-34	2.88e-46	0	0	0	0	0	0	1.84e-14	0	0	2.73e-53	2.08e-37	1.87e-27	5.31407e-08	1.52e-44	0	0	0	0	0	0	0	0
	2165.7	-0.000107318	2.42308e-07	0	0	0	0	0	1.56e-31	3.06e-34	1.86e-46	0	0	0	0	0	0	1.59e-14	0	0	6.17e-54	3.25e-38	7.02e-29	2.42308e-07	3.43e-44	0	0	0	0	0	0	0	0
	2163.77	0.000169166	9.88917e-07	0	0	0	0	0	1.27e-31	2.34e-34	1.21e-46	0	0	0	0	0	0	1.38e-14	0	0	1.37e-54	4.97e-39	2.39e-30	9.88917e-07	7.69e-44	0	0	0	0	0	0	0	0
	2161.84	0.000416831	3.61246e-06	0	0	0	0	0	1.03e-31	1.79e-34	7.83e-47	0	0	0	0	0	0	1.19e-14	0	0	3.04e-55	7.43e-40	7.43e-32	3.61246e-06	1.71e-43	0	0	0	0	0	0	0	0
	2159.92	0.000524143	1.18113e-05	0	0	0	0	0	8.42e-32	1.36e-34	5.06e-47	0	0	0	0	0	0	1.03e-14	0	0	6.67e-56	1.08e-40	2.1e-33	1.18113e-05	3.82e-43	0	0	0	0	0	0	0	0
	2157.99	0.000701531	3.45657e-05	0	0	0	0	0	6.84e-32	1.04e-34	3.27e-47	0	0	0	0	0	0	8.96e-15	0	0	1.44e-56	1.55e-41	5.39e-35	3.45657e-05	8.47e-43	0	0	0	0	0	0	0	0
	2156.06	0.000677134	9.05406e-05	0	0	0	0	0	5.56e-32	7.98e-35	2.11e-47	0	0	0	0	0	0	7.75e-15	0	0	3.11e-57	2.18e-42	1.25e-36	9.05406e-05	1.87e-42	0	0	0	0	0	0	0	0
	2154.13	0.000827398	0.000212272	0	0	0	0	0	4.52e-32	6.09e-35	1.36e-47	0	0	0	0	0	0	6.7e-15	0	0	6.62e-58	2.99e-43	2.67e-38	0.000212272	4.12e-42	0	0	0	0	0	0	0	0
[truncated: 43,892 more rows]
[truncated: 26 more columns]
